# Supplementary material for: Construction of a Genetic Prognostic Model in the Glioblastoma Tumor Microenvironment
Source: Genes (Basel). 2025 Jul 24;16(8):861. doi: 10.3390/genes16080861 (PMC12385252; doi:10.3390/genes16080861)
Supplement: Supplementary file 1 [file genes-16-00861-s001.zip]

Archive with 1 entries (1 files):
- genes-3769592-supplementary.xlsx
