# Supplementary material for: Construction of a Genetic Prognostic Model in the Glioblastoma Tumor Microenvironment
Source: Genes (Basel). 2025 Jul 24;16(8):861. doi: 10.3390/genes16080861 (PMC12385252; doi:10.3390/genes16080861)
Supplement: Supplementary file 1 [file genes-16-00861-s001.zip › genes-3769592-supplementary.xlsx]

## Sheet: table S1
	logFC	AveExpr	t	P.Value	adj.P.Val	B	label
RXFP1	-3.61182	4.62825	-24.6158	3.14E-41	3.07E-37	82.7744	down
THEMIS	-2.95002	4.43269	-24.5582	3.76E-41	3.07E-37	82.6016	down
TESPA1	-3.97904	5.10681	-19.7281	4.64E-34	2.53E-30	66.8258	down
HS3ST4	-3.7228	5.42146	-19.1138	4.46E-33	1.82E-29	64.6228	down
KCNJ9	-2.06999	5.48018	-17.8774	4.86E-31	1.59E-27	60.0426	down
NEUROD6	-3.41963	5.85677	-16.6742	5.62E-29	1.53E-25	55.3945	down
CPNE9	-2.1018	5.5737	-16.4631	1.32E-28	3.07E-25	54.5594	down
NWD2	-3.54378	4.72472	-16.1549	4.61E-28	9.42E-25	53.3294	down
STAT4	-4.04623	5.73554	-15.9434	1.10E-27	1.82E-24	52.478	down
FEZF2	-2.86616	4.75856	-15.9405	1.11E-27	1.82E-24	52.4663	down
KCNV1	-3.63967	4.49341	-15.752	2.42E-27	3.60E-24	51.7022	down
KLK7	-1.37228	5.44134	-15.6055	4.45E-27	6.05E-24	51.1055	not
KRT222	-4.5597	4.88591	-15.2744	1.77E-26	2.23E-23	49.7457	down
CDH8	-1.97281	4.78954	-15.2442	2.01E-26	2.28E-23	49.6211	not
PEX5L	-3.68202	4.96999	-15.235	2.09E-26	2.28E-23	49.5831	down
STXBP5L	-2.90297	5.01826	-15.06	4.38E-26	4.47E-23	48.8577	down
SMIM43	-4.2726	5.29978	-14.9378	7.35E-26	7.07E-23	48.3486	down
TBR1	-3.87895	4.71112	-14.7833	1.42E-25	1.29E-22	47.7024	down
CACNG3	-4.42059	5.516	-14.7339	1.75E-25	1.51E-22	47.4953	down
DDN	-3.14954	6.58525	-14.7161	1.89E-25	1.54E-22	47.4206	down
PABPC1L2B	-2.4879	5.02288	-14.5481	3.88E-25	3.02E-22	46.713	down
MYH7B	-1.28332	5.22141	-14.5348	4.10E-25	3.05E-22	46.6567	not
C3orf80	-4.50754	5.01109	-14.2309	1.52E-24	1.04E-21	45.367	down
SCN2B	-2.99666	5.65885	-14.2296	1.53E-24	1.04E-21	45.3613	down
KIF17	-1.40197	6.01878	-14.183	1.87E-24	1.19E-21	45.1624	not
GALNTL5	-2.11191	4.51622	-14.1804	1.89E-24	1.19E-21	45.1515	down
IPCEF1	-5.25407	6.94473	-14.1396	2.26E-24	1.37E-21	44.977	down
PHF24	-3.72737	5.34194	-14.1244	2.42E-24	1.41E-21	44.9121	down
CAMTA2	-1.96213	6.78279	-14.0233	3.75E-24	2.11E-21	44.4789	not
RBM11	-2.17112	4.38341	-13.9763	4.60E-24	2.51E-21	44.2774	down
SATB2-AS1	-0.797454	4.59635	-13.7655	1.16E-23	6.10E-21	43.3689	not
TRHDE	-4.00847	4.86927	-13.7327	1.34E-23	6.83E-21	43.2269	down
ATP2B3	-2.12785	5.31296	-13.6422	1.99E-23	9.86E-21	42.835	down
MTUS2	-1.89671	4.70894	-13.5717	2.72E-23	1.31E-20	42.5288	not
UNC13C	-3.44339	4.67476	-13.4948	3.81E-23	1.78E-20	42.1943	down
ITPKA	-2.38275	6.15142	-13.4049	5.68E-23	2.58E-20	41.8024	down
CHRM1	-3.38758	4.83973	-13.3507	7.22E-23	3.19E-20	41.5655	down
CAMKK2	-2.05451	6.63326	-13.3403	7.56E-23	3.25E-20	41.5202	down
STAR	-1.21509	5.11615	-13.2808	9.84E-23	4.13E-20	41.2597	not
MFSD4A	-3.27684	5.17793	-13.2658	1.05E-22	4.30E-20	41.1939	down
ADARB2	-1.85304	5.42264	-13.196	1.44E-22	5.73E-20	40.8874	not
VIP	-2.9211	4.55369	-13.0162	3.21E-22	1.25E-19	40.096	down
LPCAT4	-2.02152	6.64892	-12.9748	3.86E-22	1.45E-19	39.9133	down
GLS2	-2.72057	5.07099	-12.9726	3.90E-22	1.45E-19	39.9038	down
PAK1	-2.67845	7.93668	-12.9569	4.18E-22	1.52E-19	39.8343	down
PTBP1	2.21021	9.72072	12.9466	4.38E-22	1.55E-19	39.7889	up
SH2D5	-2.65521	5.88091	-12.9428	4.45E-22	1.55E-19	39.772	down
TSPAN6	2.67802	9.85678	12.8913	5.61E-22	1.91E-19	39.5443	up
HMGCLL1	-2.21516	4.82833	-12.8863	5.74E-22	1.91E-19	39.5219	down
KIAA0319	-2.94154	5.51762	-12.8454	6.89E-22	2.25E-19	39.3407	down
SLC35F3	-3.2129	5.2263	-12.8183	7.79E-22	2.45E-19	39.2207	down
RFPL2	-1.49989	4.81002	-12.818	7.80E-22	2.45E-19	39.2192	not
RASGRF1	-2.53205	5.05565	-12.7856	9.02E-22	2.78E-19	39.0755	down
SMPX	-1.80365	4.59019	-12.7284	1.17E-21	3.53E-19	38.8215	not
STYK1	-1.82453	4.45923	-12.7199	1.21E-21	3.60E-19	38.7836	not
CAMK1G	-2.87315	5.51321	-12.6083	2.01E-21	5.86E-19	38.2871	down
DRD1	-1.28454	4.35746	-12.5969	2.11E-21	6.06E-19	38.2361	not
CNNM1	-2.13451	5.44996	-12.5585	2.51E-21	7.08E-19	38.0645	down
GPR22	-3.39898	4.94364	-12.5208	2.98E-21	8.26E-19	37.8966	down
CABP1	-3.89883	5.93423	-12.516	3.05E-21	8.30E-19	37.875	down
OLFM3	-4.39723	4.87723	-12.4911	3.41E-21	9.14E-19	37.7635	down
CDK5R2	-2.38937	5.80015	-12.4612	3.91E-21	1.03E-18	37.6297	down
KALRN	-2.23702	5.39954	-12.4462	4.18E-21	1.08E-18	37.5627	down
TMEM266	-0.855116	4.7381	-12.4176	4.76E-21	1.22E-18	37.4349	not
ABLIM2	-1.49459	6.09524	-12.3766	5.74E-21	1.44E-18	37.251	not
CHD5	-2.43154	5.46154	-12.3271	7.18E-21	1.78E-18	37.0288	down
FSTL5	-4.06665	5.04268	-12.3169	7.52E-21	1.84E-18	36.9832	down
KCNS1	-3.19569	6.09012	-12.2555	9.95E-21	2.39E-18	36.7073	down
CMTM3	2.29768	8.45852	12.2455	1.04E-20	2.47E-18	36.6624	up
PVALB	-4.48491	5.1029	-12.2329	1.10E-20	2.58E-18	36.6056	down
CAMK2A	-2.43353	6.16279	-12.2037	1.26E-20	2.90E-18	36.4741	down
ARPP21	-3.01547	5.2049	-12.1873	1.36E-20	3.04E-18	36.4003	down
CCKBR	-2.56271	5.41174	-12.1864	1.36E-20	3.04E-18	36.3965	down
DNAJC27	-1.25442	6.19757	-12.1845	1.38E-20	3.04E-18	36.3877	not
KCNH5	-0.535833	4.34623	-12.1776	1.42E-20	3.09E-18	36.3566	not
ASIC2	-1.51727	4.95913	-12.1747	1.44E-20	3.09E-18	36.3436	not
LSM8	1.84279	9.40956	12.127	1.79E-20	3.80E-18	36.1288	not
SVOP	-3.88631	6.01698	-12.1052	1.98E-20	4.14E-18	36.0304	down
C11orf87	-3.63265	4.80887	-12.0986	2.04E-20	4.21E-18	36.0006	down
CIDEA	-0.707091	4.4612	-12.0891	2.13E-20	4.35E-18	35.9575	not
TEX29	-1.44406	5.05832	-12.0609	2.42E-20	4.88E-18	35.8302	not
SLC24A2	-1.57691	5.0665	-12.0366	2.71E-20	5.36E-18	35.7205	not
CDH12	-3.12323	4.7371	-12.0352	2.72E-20	5.36E-18	35.7141	down
CLCN4	-2.31145	6.34872	-11.9905	3.34E-20	6.50E-18	35.5122	down
GOT1	-2.90751	8.50923	-11.9268	4.47E-20	8.60E-18	35.2239	down
IL12RB2	-0.650257	4.34092	-11.9187	4.64E-20	8.83E-18	35.187	not
OPALIN	-4.97415	5.61884	-11.8835	5.46E-20	1.02E-17	35.0278	down
DYNLT1	2.10544	11.8655	11.8814	5.51E-20	1.02E-17	35.0183	up
WSCD2	-2.39212	6.11918	-11.879	5.57E-20	1.02E-17	35.0072	down
ATP6V1E1	-1.443	11.4187	-11.8614	6.04E-20	1.10E-17	34.9276	not
DNAH17	-2.08459	5.55043	-11.8437	6.55E-20	1.18E-17	34.8473	down
PLEKHA1	-2.42975	8.53451	-11.802	7.94E-20	1.41E-17	34.6579	down
SEC14L5	-3.80881	5.62436	-11.7882	8.46E-20	1.49E-17	34.5949	down
RBP4	-3.49195	5.83464	-11.7393	1.06E-19	1.84E-17	34.3731	down
HOOK1	-1.55442	4.62321	-11.7291	1.11E-19	1.91E-17	34.3266	not
ZNF385B	-3.6862	5.13688	-11.7242	1.14E-19	1.93E-17	34.304	down
GRIN1	-1.46014	6.02846	-11.7158	1.18E-19	1.99E-17	34.2658	not
CACNA2D3	-4.07496	5.86509	-11.7016	1.26E-19	2.10E-17	34.2016	down
ANO3	-4.45374	5.37511	-11.6752	1.42E-19	2.35E-17	34.0811	down
PRRT1	-2.78833	6.72166	-11.663	1.51E-19	2.46E-17	34.0256	down
SEC11A	1.50823	11.4511	11.6121	1.91E-19	3.08E-17	33.7937	not
LHX6	-1.41208	5.60563	-11.6026	1.99E-19	3.19E-17	33.7502	not
HMGN1	1.95327	11.6283	11.5975	2.04E-19	3.23E-17	33.7269	not
NIPSNAP3B	-1.7871	4.69286	-11.5486	2.56E-19	4.02E-17	33.5038	not
CAMKV	-2.95885	6.7646	-11.5281	2.81E-19	4.37E-17	33.4107	down
RSPO2	-3.19192	4.75311	-11.452	4.00E-19	6.16E-17	33.0625	down
CNTN4	-2.39679	4.87314	-11.4422	4.18E-19	6.39E-17	33.0178	down
TBC1D30	-2.46681	5.70762	-11.3949	5.21E-19	7.88E-17	32.8015	down
PPM1H	-2.63852	6.01709	-11.3717	5.80E-19	8.69E-17	32.6953	down
DTNB	-1.26505	6.73751	-11.3487	6.45E-19	9.58E-17	32.5898	not
F2R	4.25545	9.16741	11.3352	6.87E-19	1.01E-16	32.5278	up
JAKMIP3	-2.78653	5.95719	-11.3181	7.44E-19	1.09E-16	32.4495	down
CNTNAP4	-1.59794	4.67038	-11.2659	9.48E-19	1.37E-16	32.2101	not
ARHGAP44	-4.02773	6.24375	-11.2293	1.12E-18	1.61E-16	32.0423	down
ZC3HAV1	1.88381	8.41813	11.2217	1.16E-18	1.65E-16	32.0072	not
ABCG4	-1.10401	5.92155	-11.2146	1.20E-18	1.69E-16	31.9746	not
RPN2	1.79054	11.3496	11.2087	1.24E-18	1.73E-16	31.9477	not
DOC2A	-2.43368	5.85268	-11.2023	1.27E-18	1.76E-16	31.9181	down
C2CD2L	-1.53613	7.30824	-11.2009	1.28E-18	1.76E-16	31.9116	not
TMEM132D	-3.00749	5.22838	-11.1893	1.35E-18	1.84E-16	31.8583	down
MAST3	-3.00905	8.16403	-11.1762	1.44E-18	1.94E-16	31.7982	down
AKAP5	-2.07444	5.19117	-11.1485	1.64E-18	2.19E-16	31.6708	down
CCDC85A	-1.92243	5.85884	-11.1429	1.68E-18	2.23E-16	31.6451	not
SERTM1	-3.76558	4.63831	-11.1408	1.70E-18	2.23E-16	31.6356	down
MAPRE1	1.39854	10.5023	11.1307	1.78E-18	2.32E-16	31.5889	not
RACK1	1.53044	13.1911	11.1204	1.87E-18	2.42E-16	31.5416	not
PPP1R3F	-1.1889	6.10439	-11.0789	2.26E-18	2.91E-16	31.3507	not
ZMAT4	-2.51575	6.57984	-11.0758	2.30E-18	2.93E-16	31.3364	down
TNNI3K	-2.03817	5.06674	-11.0334	2.80E-18	3.54E-16	31.1411	down
HAPLN4	-3.22349	6.52481	-11.0316	2.82E-18	3.55E-16	31.1329	down
ABCA1	3.62873	9.95135	11.0251	2.91E-18	3.63E-16	31.1029	up
BNIP2	1.57939	8.03086	10.9834	3.53E-18	4.37E-16	30.9107	not
UNC13A	-2.40873	6.45837	-10.9665	3.82E-18	4.70E-16	30.8329	down
VIPR1	-2.07347	6.58925	-10.9344	4.44E-18	5.42E-16	30.6845	down
LINGO2	-2.89935	6.60567	-10.9192	4.77E-18	5.77E-16	30.6146	down
MDH1	-1.92156	11.7313	-10.9049	5.10E-18	6.13E-16	30.5485	not
VAMP1	-2.5806	7.18257	-10.8969	5.29E-18	6.31E-16	30.5117	down
KCNN1	-1.50137	6.28655	-10.8903	5.46E-18	6.47E-16	30.4811	not
TAFA2	-4.26409	6.2578	-10.8874	5.54E-18	6.51E-16	30.4674	down
RYR2	-2.39121	5.23795	-10.8804	5.72E-18	6.64E-16	30.4354	down
TGFB1I1	3.70949	8.51033	10.8801	5.73E-18	6.64E-16	30.4341	up
CMTM6	1.73761	9.89658	10.8482	6.65E-18	7.60E-16	30.2868	not
RIMS3	-2.61516	7.63024	-10.8482	6.65E-18	7.60E-16	30.2864	down
RASAL1	-1.30717	6.11864	-10.8467	6.70E-18	7.60E-16	30.2794	not
SOWAHA	-4.22796	6.14179	-10.8117	7.89E-18	8.83E-16	30.1178	down
CYP4X1	-3.66884	5.18901	-10.8116	7.89E-18	8.83E-16	30.1172	down
PACSIN1	-1.53177	5.75377	-10.8048	8.15E-18	9.06E-16	30.0858	not
KCTD16	-2.59392	5.40012	-10.7839	8.98E-18	9.92E-16	29.9894	down
NUP37	1.97735	8.91215	10.7741	9.40E-18	1.03E-15	29.9441	not
SRRM4	-2.9505	5.28364	-10.7628	9.92E-18	1.08E-15	29.8918	down
ADAM11	-1.04799	5.40173	-10.7506	1.05E-17	1.14E-15	29.8351	not
EPHX4	-3.02053	5.33821	-10.7457	1.07E-17	1.15E-15	29.8128	down
DLG2	-3.4225	6.18646	-10.7427	1.09E-17	1.16E-15	29.7989	down
ZFR2	-1.11689	5.53135	-10.7291	1.16E-17	1.23E-15	29.7358	not
HTR2A	-3.9987	5.86985	-10.7253	1.18E-17	1.25E-15	29.7184	down
WNT10B	-1.69947	5.98831	-10.715	1.24E-17	1.30E-15	29.6704	not
GABRA5	-4.59632	5.19689	-10.6957	1.36E-17	1.41E-15	29.581	down
RAB11FIP4	-2.69631	6.15395	-10.6932	1.37E-17	1.42E-15	29.5695	down
CACNA1I	-0.805073	5.42418	-10.6879	1.41E-17	1.45E-15	29.545	not
EZH2	4.00665	8.19009	10.6856	1.42E-17	1.45E-15	29.5342	up
PRMT8	-2.29028	5.66532	-10.6831	1.44E-17	1.46E-15	29.5226	down
PDE1A	-3.18672	5.27168	-10.6796	1.46E-17	1.48E-15	29.5066	down
NSF	-2.4739	10.678	-10.6681	1.55E-17	1.55E-15	29.4533	down
RPS2	1.23039	13.8603	10.6601	1.61E-17	1.60E-15	29.4162	not
OCA2	-1.0478	5.81482	-10.6436	1.73E-17	1.72E-15	29.34	not
CCDC68	-1.24836	4.733	-10.642	1.75E-17	1.72E-15	29.3322	not
CD22	-0.929868	5.53467	-10.6396	1.77E-17	1.73E-15	29.3215	not
LIMA1	2.49681	9.2652	10.6374	1.79E-17	1.74E-15	29.311	up
WDR7	-1.84499	8.81058	-10.6328	1.82E-17	1.76E-15	29.2899	not
BTG1	1.73632	10.8041	10.6318	1.83E-17	1.76E-15	29.2852	not
SCN8A	-1.44636	5.05478	-10.6136	2.00E-17	1.91E-15	29.2009	not
PRSS3	-2.1117	6.59358	-10.6111	2.02E-17	1.92E-15	29.1893	down
KCNJ3	-1.99311	4.81055	-10.5982	2.15E-17	2.03E-15	29.1295	not
SLC5A11	-2.50566	6.07388	-10.5862	2.27E-17	2.13E-15	29.0738	down
FABP6	-1.72336	5.45869	-10.5621	2.54E-17	2.37E-15	28.9621	not
STX1A	-3.05023	7.65119	-10.5479	2.72E-17	2.52E-15	28.8961	down
CORO6	-1.43922	5.19593	-10.5463	2.74E-17	2.53E-15	28.8887	not
FBXO41	-2.47292	6.74237	-10.504	3.34E-17	3.07E-15	28.6922	down
NCKIPSD	-1.52788	8.05612	-10.4911	3.55E-17	3.24E-15	28.6324	not
BTBD10	-1.36346	8.76878	-10.4839	3.67E-17	3.33E-15	28.5992	not
CBLN2	-4.48691	5.79267	-10.476	3.81E-17	3.44E-15	28.5625	down
SIDT1	-2.38992	5.03347	-10.4723	3.88E-17	3.48E-15	28.5451	down
NAPB	-4.08018	9.1074	-10.4572	4.16E-17	3.72E-15	28.4748	down
CALY	-3.81006	5.67041	-10.4364	4.59E-17	4.08E-15	28.3786	down
OGDHL	-2.86283	6.5096	-10.428	4.78E-17	4.22E-15	28.3395	down
TPPP	-2.99464	6.70023	-10.4131	5.12E-17	4.50E-15	28.2701	down
SDR16C5	-1.84317	4.40812	-10.406	5.30E-17	4.63E-15	28.2371	not
GRIN2A	-2.68929	5.81849	-10.4018	5.40E-17	4.70E-15	28.2178	down
GNAI3	1.66572	9.27853	10.3943	5.60E-17	4.83E-15	28.1828	not
PREPL	-1.55787	9.15438	-10.3938	5.61E-17	4.83E-15	28.1804	not
PHYHIP	-3.90879	6.75546	-10.3845	5.86E-17	5.01E-15	28.1373	down
PNKD	-2.54201	7.20872	-10.3716	6.23E-17	5.25E-15	28.0773	down
CPLX3	-0.842646	5.56373	-10.3716	6.23E-17	5.25E-15	28.0773	not
EGR4	-1.43957	5.1968	-10.3714	6.24E-17	5.25E-15	28.0762	not
DNAJC6	-2.74095	7.90029	-10.3687	6.31E-17	5.29E-15	28.0639	down
PPP1R18	2.38964	8.79942	10.3562	6.70E-17	5.58E-15	28.0057	up
PRR18	-2.96257	6.94457	-10.3513	6.85E-17	5.69E-15	27.9828	down
DMTN	-2.86928	7.20995	-10.3481	6.96E-17	5.74E-15	27.968	down
RHOBTB2	-1.30799	6.81497	-10.3339	7.44E-17	6.11E-15	27.902	not
DLGAP2	-1.24499	4.70743	-10.3007	8.70E-17	7.11E-15	27.7476	not
HTR5A	-0.930262	4.84142	-10.2888	9.20E-17	7.48E-15	27.6922	not
HTR1E	-1.01833	4.82527	-10.2698	1.01E-16	8.14E-15	27.6037	not
IMPG1	-0.478803	4.08918	-10.247	1.12E-16	9.02E-15	27.4973	not
TULP4	-1.24774	6.40364	-10.2449	1.13E-16	9.06E-15	27.4878	not
TMCO1	1.29543	10.4796	10.241	1.15E-16	9.17E-15	27.4694	not
TMEM130	-4.15283	5.97553	-10.2404	1.16E-16	9.17E-15	27.4669	down
LRRC7	-1.50774	4.39507	-10.2307	1.21E-16	9.55E-15	27.4215	not
SLC8A2	-3.14009	5.9215	-10.2118	1.32E-16	1.04E-14	27.3338	down
CPNE3	1.53395	9.90515	10.2097	1.34E-16	1.04E-14	27.3238	not
RP2	2.17968	7.26221	10.2013	1.39E-16	1.08E-14	27.2846	up
PTTG1IP	1.54413	12.3733	10.1955	1.43E-16	1.11E-14	27.2575	not
NUSAP1	4.21301	8.62095	10.1839	1.51E-16	1.16E-14	27.2034	up
SULT4A1	-3.7389	7.07959	-10.1802	1.54E-16	1.18E-14	27.1862	down
ROGDI	-2.30688	7.44621	-10.1778	1.55E-16	1.19E-14	27.1751	down
GSTO2	-2.30517	5.68838	-10.1267	1.98E-16	1.50E-14	26.9369	down
MCHR2	-1.07906	5.30215	-10.1246	2.00E-16	1.51E-14	26.9274	not
ARPP19	-1.7417	10.3451	-10.1091	2.15E-16	1.62E-14	26.855	not
AK5	-4.81274	6.39896	-10.1074	2.16E-16	1.62E-14	26.8471	down
BCL2L2	-1.74296	6.73325	-10.1015	2.23E-16	1.66E-14	26.8197	not
SLC26A8	-0.715228	4.46269	-10.0999	2.24E-16	1.66E-14	26.8121	not
AVPI1	-1.92461	7.28568	-10.0992	2.25E-16	1.66E-14	26.809	not
C1orf216	-1.62577	8.67007	-10.0754	2.52E-16	1.85E-14	26.6977	not
NAT8L	-2.42282	8.0439	-10.0688	2.60E-16	1.90E-14	26.6672	down
HECW1	-2.06771	5.48573	-10.0563	2.76E-16	2.01E-14	26.609	down
MAPK9	-1.50835	8.01995	-10.0527	2.80E-16	2.04E-14	26.5918	not
TMEM151B	-2.67568	6.30741	-10.047	2.88E-16	2.08E-14	26.5654	down
FBXW7	-2.69283	7.76079	-10.0386	3.00E-16	2.16E-14	26.5265	down
MAL2	-5.16795	5.47914	-10.0121	3.39E-16	2.43E-14	26.4028	down
PPP2R2C	-3.52675	6.59289	-9.99868	3.62E-16	2.58E-14	26.3401	down
USP3	1.97245	9.11067	9.99502	3.68E-16	2.62E-14	26.3229	not
SLC30A3	-1.44859	7.05934	-9.99207	3.73E-16	2.64E-14	26.3092	not
CLEC4G	-0.537462	4.554	-9.99009	3.77E-16	2.65E-14	26.3	not
CDKL2	-0.816098	4.74376	-9.97969	3.96E-16	2.78E-14	26.2514	not
SV2B	-5.40291	6.5431	-9.97171	4.11E-16	2.86E-14	26.2142	down
NECAB1	-4.86348	5.21521	-9.97125	4.12E-16	2.86E-14	26.2121	down
CELF4	-2.974	6.06263	-9.968	4.18E-16	2.90E-14	26.1969	down
OR2L13	-1.10105	4.0538	-9.96478	4.25E-16	2.93E-14	26.1819	not
ACTL6A	2.18253	8.63699	9.95321	4.49E-16	3.07E-14	26.1278	up
MTMR7	-2.07189	4.83497	-9.95291	4.49E-16	3.07E-14	26.1265	down
LGI3	-2.50058	6.50383	-9.94744	4.61E-16	3.13E-14	26.1009	down
ANKRD18A	-1.79531	4.68558	-9.94735	4.61E-16	3.13E-14	26.1005	not
RBFOX1	-4.9116	6.49095	-9.94141	4.74E-16	3.20E-14	26.0727	down
GLT1D1	-2.83735	6.25892	-9.94	4.77E-16	3.20E-14	26.0662	down
GPR62	-2.04033	6.22007	-9.93958	4.78E-16	3.20E-14	26.0642	down
SLC6A17	-1.14515	6.69889	-9.93724	4.84E-16	3.23E-14	26.0533	not
TAFA4	-0.813453	4.25168	-9.93405	4.91E-16	3.26E-14	26.0384	not
FAAH	-1.59475	6.23851	-9.92734	5.07E-16	3.35E-14	26.0071	not
CHN1	-3.26273	11.1325	-9.92475	5.13E-16	3.38E-14	25.995	down
CDC42	-3.61891	6.62554	-9.91425	5.39E-16	3.54E-14	25.946	down
HAS1	-0.849585	5.25562	-9.89179	6.00E-16	3.92E-14	25.8411	not
TOP2A	4.8697	9.1153	9.88381	6.23E-16	4.05E-14	25.8038	up
ERICH3	-3.38182	5.06069	-9.87895	6.37E-16	4.13E-14	25.7811	down
KDELR2	2.34263	9.58537	9.87597	6.46E-16	4.17E-14	25.7672	up
LANCL1	-1.59223	9.64376	-9.87301	6.55E-16	4.22E-14	25.7534	not
ATP8A2	-2.07745	4.93282	-9.86883	6.68E-16	4.28E-14	25.7338	down
TSPYL1	-1.73445	10.6614	-9.86039	6.96E-16	4.44E-14	25.6944	not
SEC61B	1.08543	11.7652	9.85367	7.18E-16	4.57E-14	25.663	not
MICAL2	-3.40182	7.62753	-9.83887	7.70E-16	4.88E-14	25.5939	down
PXK	-2.16677	7.22199	-9.8362	7.80E-16	4.92E-14	25.5814	down
STOML1	-1.2696	7.60208	-9.82855	8.09E-16	5.08E-14	25.5457	not
RAB26	-1.94965	6.78698	-9.82172	8.35E-16	5.20E-14	25.5138	not
RGS7BP	-3.37854	5.30694	-9.82099	8.38E-16	5.20E-14	25.5104	down
LDB3	-1.80611	5.16613	-9.82093	8.39E-16	5.20E-14	25.5101	not
TMEM25	-1.17709	6.62781	-9.8204	8.41E-16	5.20E-14	25.5076	not
TMX1	1.87494	9.29567	9.81325	8.70E-16	5.36E-14	25.4742	not
EPHB6	-3.26909	6.30472	-9.79346	9.55E-16	5.87E-14	25.3817	down
YPEL2	-1.83153	6.59279	-9.79267	9.59E-16	5.87E-14	25.378	not
SLC25A12	-1.80207	8.08882	-9.78694	9.85E-16	6.01E-14	25.3513	not
VIM	3.06203	13.5093	9.7859	9.90E-16	6.01E-14	25.3464	up
CYREN	1.53069	8.05171	9.77417	1.05E-15	6.33E-14	25.2916	not
MYCBP2	-1.72304	9.52333	-9.77181	1.06E-15	6.38E-14	25.2806	not
IQSEC2	-1.14561	5.88756	-9.75593	1.14E-15	6.85E-14	25.2064	not
STXBP5	-1.48782	4.60087	-9.75264	1.16E-15	6.94E-14	25.191	not
SLC1A6	-1.02074	5.87079	-9.74282	1.21E-15	7.24E-14	25.1451	not
PELI3	-1.74984	7.12359	-9.73168	1.28E-15	7.60E-14	25.093	not
EIF4EBP1	2.65035	8.43996	9.72663	1.31E-15	7.76E-14	25.0694	up
CRLS1	1.37907	9.57264	9.72373	1.33E-15	7.84E-14	25.0559	not
BSN	-3.38207	6.49373	-9.72152	1.34E-15	7.89E-14	25.0455	down
CKS2	3.33392	9.77272	9.7173	1.37E-15	8.02E-14	25.0258	up
TLN2	-1.4949	6.58506	-9.71615	1.38E-15	8.04E-14	25.0204	not
ODC1	1.99962	11.4215	9.71265	1.40E-15	8.12E-14	25.0041	not
PPP3CB	-2.41964	10.2008	-9.71259	1.40E-15	8.12E-14	25.0038	down
LRP2	-1.43725	4.73598	-9.70421	1.46E-15	8.37E-14	24.9646	not
CDCA7	3.65092	8.08917	9.70413	1.46E-15	8.37E-14	24.9642	up
HLF	-3.65268	6.54489	-9.7038	1.46E-15	8.37E-14	24.9627	down
SPOCK3	-4.12189	5.27784	-9.70198	1.47E-15	8.41E-14	24.9542	down
PTPRR	-2.93937	4.89361	-9.70043	1.48E-15	8.45E-14	24.9469	down
NUP205	1.53724	8.87719	9.69432	1.53E-15	8.66E-14	24.9184	not
HS6ST3	-2.19708	5.23653	-9.69129	1.55E-15	8.76E-14	24.9042	down
PPP1R1A	-1.80854	5.63832	-9.68142	1.62E-15	9.15E-14	24.8581	not
SPRYD3	-1.63563	8.49944	-9.6726	1.69E-15	9.49E-14	24.8168	not
CARD8	1.6498	7.7318	9.6722	1.70E-15	9.49E-14	24.815	not
CBX7	-2.4136	8.32326	-9.66891	1.72E-15	9.61E-14	24.7996	down
MOBP	-5.56615	6.39094	-9.6584	1.81E-15	1.01E-13	24.7504	down
MPPED1	-0.845875	5.48979	-9.65526	1.84E-15	1.01E-13	24.7357	not
GRM7	-1.03533	4.4551	-9.65526	1.84E-15	1.01E-13	24.7357	not
PWWP3B	-3.63507	5.50308	-9.65101	1.87E-15	1.03E-13	24.7159	down
NPTN	-1.47556	11.5831	-9.64836	1.90E-15	1.04E-13	24.7035	not
TMEM125	-2.47442	5.58697	-9.6443	1.94E-15	1.06E-13	24.6845	down
RIMS1	-2.47927	5.49235	-9.64103	1.97E-15	1.07E-13	24.6692	down
ADAP1	-2.33376	7.60449	-9.6276	2.09E-15	1.14E-13	24.6064	down
GFOD1	-2.64165	8.21569	-9.6255	2.12E-15	1.14E-13	24.5966	down
KCNJ12	-0.524745	4.57382	-9.61757	2.20E-15	1.18E-13	24.5595	not
NCOA7	-2.53338	9.68641	-9.61253	2.25E-15	1.21E-13	24.5359	down
CASKIN1	-1.77683	6.5482	-9.60904	2.29E-15	1.23E-13	24.5196	not
PPP3CA	-2.01426	10.4893	-9.60458	2.34E-15	1.25E-13	24.4987	down
SOX4	4.0035	10.0116	9.58867	2.52E-15	1.34E-13	24.4243	up
GRIN3A	-0.6371	4.9568	-9.56792	2.78E-15	1.47E-13	24.3272	not
OLA1	-1.65158	7.73419	-9.53896	3.19E-15	1.69E-13	24.1918	not
STXBP5-AS1	-0.56655	4.13633	-9.53795	3.20E-15	1.69E-13	24.187	not
MATK	-0.991423	5.91631	-9.53609	3.23E-15	1.69E-13	24.1783	not
SYN2	-3.22457	5.78678	-9.5359	3.23E-15	1.69E-13	24.1775	down
SYT13	-3.93018	6.02364	-9.50588	3.73E-15	1.94E-13	24.037	down
TP53INP1	1.31284	7.19858	9.5056	3.73E-15	1.94E-13	24.0357	not
RAPGEF3	-1.45818	6.25271	-9.50269	3.79E-15	1.96E-13	24.0221	not
MAP7	-2.70285	6.36742	-9.49228	3.98E-15	2.06E-13	23.9734	down
MAGEE1	-2.80679	7.59777	-9.47388	4.34E-15	2.24E-13	23.8873	down
XPR1	2.20165	8.814	9.47242	4.37E-15	2.25E-13	23.8805	up
ENTPD3	-3.09067	5.52787	-9.46877	4.45E-15	2.28E-13	23.8634	down
GARNL3	-1.93157	7.73062	-9.45833	4.67E-15	2.39E-13	23.8145	not
IDH1	1.95378	11.1307	9.4562	4.72E-15	2.40E-13	23.8045	not
CNTNAP2	-2.14143	5.32279	-9.45274	4.80E-15	2.43E-13	23.7883	down
SYT5	-1.38269	5.39258	-9.44715	4.93E-15	2.49E-13	23.7622	not
HERC1	-1.19597	7.9121	-9.43664	5.18E-15	2.61E-13	23.713	not
GABRG1	-2.40282	4.56635	-9.43417	5.24E-15	2.63E-13	23.7015	down
SCN1B	-2.93783	7.56327	-9.43164	5.30E-15	2.66E-13	23.6896	down
AMN1	-2.15617	7.80937	-9.42985	5.35E-15	2.67E-13	23.6813	down
SLC3A1	-1.01956	5.55476	-9.42219	5.54E-15	2.76E-13	23.6454	not
PBK	4.81671	8.81669	9.41571	5.72E-15	2.84E-13	23.6151	up
CHST14	1.82353	7.89067	9.41542	5.73E-15	2.84E-13	23.6137	not
ADRA2A	-1.63543	4.80522	-9.40552	6.00E-15	2.96E-13	23.5674	not
ATP6V0E1	1.36654	11.7855	9.39526	6.30E-15	3.10E-13	23.5194	not
SMC4	3.03964	9.10369	9.38934	6.48E-15	3.18E-13	23.4917	up
GPX7	2.41686	7.46941	9.38751	6.54E-15	3.20E-13	23.4831	up
ATRAID	1.33091	11.1473	9.38623	6.57E-15	3.21E-13	23.4771	not
MGAT2	1.01553	7.57951	9.38367	6.66E-15	3.24E-13	23.4651	not
ANKRD29	-2.65392	5.59344	-9.37632	6.89E-15	3.34E-13	23.4307	down
C1orf115	-3.99014	6.89934	-9.36603	7.24E-15	3.50E-13	23.3826	down
RPS19	0.89889	13.9471	9.36478	7.28E-15	3.51E-13	23.3768	not
YWHAG	-1.40366	12.6274	-9.35503	7.62E-15	3.66E-13	23.3311	not
TAFA1	-4.47607	5.48367	-9.35397	7.66E-15	3.67E-13	23.3261	down
RGS4	-5.10331	7.17031	-9.3494	7.83E-15	3.74E-13	23.3048	down
GCC2	-1.32437	8.84987	-9.34846	7.86E-15	3.75E-13	23.3003	not
BAZ1A	2.152	7.74528	9.34225	8.10E-15	3.85E-13	23.2713	up
APBB1	-1.65784	6.78057	-9.32607	8.75E-15	4.14E-13	23.1956	not
KCNAB1	-1.92742	6.47308	-9.32436	8.82E-15	4.16E-13	23.1876	not
XK	-3.49163	5.32962	-9.32017	8.99E-15	4.23E-13	23.168	down
HLA-A	2.01069	13.171	9.31996	9.00E-15	4.23E-13	23.167	up
ATP2B2	-2.58569	6.47224	-9.31872	9.06E-15	4.24E-13	23.1612	down
MGME1	1.84731	8.80755	9.31811	9.08E-15	4.24E-13	23.1583	not
SLCO1A2	-1.9547	4.94433	-9.31617	9.17E-15	4.27E-13	23.1492	not
NDEL1	-1.40282	8.62402	-9.31422	9.25E-15	4.29E-13	23.1401	not
SYT7	-0.925031	6.15321	-9.30571	9.63E-15	4.46E-13	23.1003	not
GALNT17	-3.16974	7.19941	-9.30196	9.80E-15	4.53E-13	23.0827	down
ATP6V1H	-1.62046	9.88964	-9.29718	1.00E-14	4.62E-13	23.0603	not
MCF2	-1.68536	4.84094	-9.29502	1.01E-14	4.65E-13	23.0502	not
NOS1AP	-1.72547	6.42722	-9.2867	1.05E-14	4.83E-13	23.0113	not
NIFK	1.16783	9.62505	9.27947	1.09E-14	4.98E-13	22.9775	not
EIF4E2	1.72981	8.18787	9.2735	1.12E-14	5.11E-13	22.9495	not
BTG3	2.06979	10.3234	9.26538	1.17E-14	5.29E-13	22.9115	up
CEND1	-1.76539	8.02238	-9.25613	1.22E-14	5.52E-13	22.8682	not
KCNJ4	-2.11546	5.55066	-9.25174	1.24E-14	5.62E-13	22.8477	down
EIF4A2	-1.11119	13.0945	-9.24861	1.26E-14	5.69E-13	22.833	not
FNDC3B	2.21017	8.01044	9.24282	1.30E-14	5.82E-13	22.8059	up
RBBP8	2.29812	8.93634	9.24267	1.30E-14	5.82E-13	22.8052	up
ZCCHC12	-2.05234	5.923	-9.2376	1.33E-14	5.94E-13	22.7815	down
SVIP	-3.25297	6.02267	-9.22533	1.41E-14	6.27E-13	22.7241	down
FCHO1	-1.21965	6.18498	-9.22517	1.41E-14	6.27E-13	22.7233	not
GREM1	-2.56121	4.7796	-9.21881	1.45E-14	6.44E-13	22.6936	down
PDP1	-2.55566	8.15691	-9.21143	1.51E-14	6.65E-13	22.659	down
PPP1R3E	-1.88737	6.66428	-9.19902	1.60E-14	7.04E-13	22.6009	not
NUP93	1.35088	8.96402	9.19826	1.60E-14	7.04E-13	22.5974	not
ZNF540	-2.26483	6.30531	-9.19245	1.65E-14	7.22E-13	22.5702	down
NDC80	3.72636	7.57353	9.18931	1.67E-14	7.31E-13	22.5555	up
GLS	-3.25828	7.78683	-9.18042	1.74E-14	7.60E-13	22.5139	down
PIMREG	4.21844	8.51422	9.16559	1.87E-14	8.14E-13	22.4445	up
PRKD3	1.5393	7.83401	9.15634	1.96E-14	8.48E-13	22.4012	not
SYP	-2.50939	6.19785	-9.15306	1.99E-14	8.59E-13	22.3859	down
SLC12A5	-5.57899	6.37345	-9.14613	2.05E-14	8.84E-13	22.3534	down
YBX1	2.18078	10.7175	9.14581	2.06E-14	8.84E-13	22.3519	up
RELN	-2.74879	5.75113	-9.13978	2.12E-14	9.08E-13	22.3237	down
STXBP1	-3.35523	10.6108	-9.13112	2.20E-14	9.43E-13	22.2831	down
STK38	1.53597	7.46569	9.12759	2.24E-14	9.57E-13	22.2666	not
CPLX2	-2.18577	5.49167	-9.12146	2.31E-14	9.82E-13	22.2379	down
LIN7B	-1.77251	7.11998	-9.12019	2.32E-14	9.86E-13	22.232	not
TMEM218	1.51839	8.49448	9.1182	2.34E-14	9.92E-13	22.2227	not
MIR7-3HG	-2.70669	5.33236	-9.11236	2.41E-14	1.02E-12	22.1954	down
KCNQ5	-0.995495	4.47426	-9.11025	2.43E-14	1.03E-12	22.1855	not
PRDX4	2.20916	11.0775	9.10791	2.46E-14	1.03E-12	22.1746	up
NDST3	-1.29756	4.52387	-9.10602	2.48E-14	1.04E-12	22.1657	not
FBXO34	-1.22276	9.0392	-9.09852	2.57E-14	1.08E-12	22.1306	not
NEGR1	-3.54242	5.45445	-9.0933	2.64E-14	1.10E-12	22.1062	down
TMEM151A	-1.67386	5.89272	-9.09249	2.65E-14	1.10E-12	22.1024	not
DRAM2	1.34486	7.81979	9.08917	2.69E-14	1.12E-12	22.0868	not
ARHGEF40	1.54183	9.18959	9.08508	2.74E-14	1.13E-12	22.0677	not
OPRK1	-1.07244	4.538	-9.08463	2.75E-14	1.13E-12	22.0656	not
PFN1	2.12072	10.0832	9.08409	2.76E-14	1.13E-12	22.0631	up
AACS	-1.55511	8.0387	-9.08292	2.77E-14	1.14E-12	22.0576	not
NEFM	-6.23207	6.84644	-9.07895	2.82E-14	1.16E-12	22.039	down
NECAP2	1.45942	8.10386	9.07413	2.89E-14	1.18E-12	22.0165	not
KIAA0513	-2.89578	7.9225	-9.0635	3.04E-14	1.24E-12	21.9667	down
MIGA1	-1.86833	7.12117	-9.06047	3.08E-14	1.25E-12	21.9526	not
NKAIN2	-4.32793	5.58051	-9.05792	3.12E-14	1.26E-12	21.9406	down
NRIP2	-1.08484	5.34397	-9.05594	3.15E-14	1.27E-12	21.9313	not
FAIM2	-2.44704	7.94114	-9.05462	3.17E-14	1.28E-12	21.9252	down
HPCAL4	-4.48512	6.53302	-9.05141	3.22E-14	1.29E-12	21.9102	down
MAN2B1	1.8244	7.8262	9.04863	3.26E-14	1.31E-12	21.8972	not
CBX3	1.33741	11.3595	9.04703	3.28E-14	1.32E-12	21.8897	not
KCNH3	-1.50001	6.21858	-9.0429	3.35E-14	1.34E-12	21.8704	not
KLHL32	-2.60762	4.728	-9.04017	3.39E-14	1.35E-12	21.8576	down
CACNB4	-2.3377	5.82863	-9.03197	3.53E-14	1.40E-12	21.8192	down
EFR3A	-1.52036	9.78635	-9.03134	3.54E-14	1.40E-12	21.8162	not
MICU3	-3.02439	7.50055	-9.02925	3.57E-14	1.41E-12	21.8065	down
FAM241B	-1.78005	6.88965	-9.0244	3.66E-14	1.44E-12	21.7838	not
RAPGEFL1	-1.75832	6.64391	-9.02039	3.73E-14	1.47E-12	21.765	not
ABCC12	-0.3521	4.41351	-9.01733	3.78E-14	1.48E-12	21.7507	not
GABRA1	-5.94517	5.84314	-9.01694	3.79E-14	1.48E-12	21.7489	down
NPM2	-1.31197	6.95388	-9.00358	4.04E-14	1.58E-12	21.6864	not
RAPGEF5	-3.61736	6.7898	-9.002	4.07E-14	1.58E-12	21.679	down
SYNJ1	-1.96269	7.58455	-9.00183	4.07E-14	1.58E-12	21.6782	not
TMEM45A	3.68752	8.84376	9.00049	4.10E-14	1.59E-12	21.6719	up
RPS17P16	0.973056	13.2546	8.9974	4.16E-14	1.61E-12	21.6575	not
CDS1	-3.18651	6.26737	-8.99304	4.24E-14	1.64E-12	21.6371	down
NCDN	-2.31102	6.86521	-8.98554	4.40E-14	1.69E-12	21.602	down
RIT1	1.71981	7.35664	8.98481	4.41E-14	1.70E-12	21.5986	not
YPEL4	-3.0151	6.55876	-8.98269	4.46E-14	1.71E-12	21.5886	down
TMEM63A	-1.558	6.29235	-8.98158	4.48E-14	1.71E-12	21.5835	not
RPLP1	0.999563	12.8673	8.97752	4.57E-14	1.74E-12	21.5644	not
CARTPT	-1.72413	6.51191	-8.97305	4.66E-14	1.78E-12	21.5436	not
THRB	-2.74612	7.47296	-8.97124	4.70E-14	1.79E-12	21.5351	down
MAPK8IP2	-1.5204	6.30482	-8.96897	4.76E-14	1.80E-12	21.5245	not
MFSD1	1.42907	10.6085	8.96691	4.80E-14	1.82E-12	21.5148	not
SOAT1	2.2087	7.64688	8.96465	4.85E-14	1.83E-12	21.5042	up
RELL2	-1.16531	7.44797	-8.96079	4.94E-14	1.86E-12	21.4862	not
COL4A1	3.9353	10.3168	8.95526	5.08E-14	1.91E-12	21.4603	up
LY86-AS1	-1.01439	4.41272	-8.94851	5.24E-14	1.96E-12	21.4288	not
CCDC50	1.56862	9.571	8.94401	5.35E-14	2.00E-12	21.4077	not
CNGB1	-0.461094	4.68614	-8.92932	5.74E-14	2.14E-12	21.339	not
IKBKB	0.888095	6.8086	8.92169	5.95E-14	2.22E-12	21.3033	not
MBNL2	-1.81553	7.69028	-8.9187	6.04E-14	2.24E-12	21.2893	not
DDX59	1.00338	6.91909	8.90971	6.30E-14	2.33E-12	21.2473	not
NDUFB8	-1.45074	11.0732	-8.90892	6.32E-14	2.34E-12	21.2436	not
TOLLIP	-1.49701	7.2559	-8.90536	6.43E-14	2.37E-12	21.2269	not
STS	-1.30665	6.32309	-8.90274	6.51E-14	2.40E-12	21.2147	not
AP3M2	-1.46584	9.3889	-8.90125	6.56E-14	2.41E-12	21.2077	not
CLCA4	-2.40588	4.66065	-8.89326	6.81E-14	2.50E-12	21.1703	down
MTHFD2	2.90193	9.82993	8.88911	6.94E-14	2.54E-12	21.1509	up
TOGARAM1	-1.2289	9.02291	-8.88552	7.06E-14	2.58E-12	21.1342	not
PLCXD3	-2.8831	5.0273	-8.85283	8.25E-14	3.00E-12	20.9813	down
DBF4	2.45057	8.6445	8.85118	8.31E-14	3.01E-12	20.9736	up
SNCA	-3.66281	7.76457	-8.85112	8.31E-14	3.01E-12	20.9733	down
ATOH7	-0.813591	4.32466	-8.84316	8.63E-14	3.12E-12	20.9361	not
PRKCE	-1.28747	6.76869	-8.83986	8.77E-14	3.16E-12	20.9207	not
S1PR5	-0.813148	5.19148	-8.83909	8.80E-14	3.17E-12	20.9171	not
UBE2C	3.42432	9.33399	8.83172	9.12E-14	3.27E-12	20.8826	up
PRKCG	-0.631984	5.72042	-8.83162	9.12E-14	3.27E-12	20.8821	not
GPR26	-2.04515	5.51625	-8.8261	9.36E-14	3.34E-12	20.8563	down
CARMIL2	-0.725584	5.74326	-8.82592	9.37E-14	3.34E-12	20.8555	not
NELL1	-3.51764	6.63772	-8.82536	9.39E-14	3.34E-12	20.8529	down
SSTR1	-0.835951	4.69746	-8.82036	9.62E-14	3.42E-12	20.8295	not
SYN1	-3.10697	7.03092	-8.81687	9.78E-14	3.47E-12	20.8132	down
NXT1	1.4251	8.94792	8.81005	1.01E-13	3.57E-12	20.7813	not
CACNB3	-1.77214	7.00795	-8.80448	1.04E-13	3.66E-12	20.7553	not
MYL6	1.10846	12.9826	8.8013	1.05E-13	3.71E-12	20.7404	not
CACNG2	-2.37934	5.46683	-8.79611	1.08E-13	3.79E-12	20.7161	down
CHN2	-2.45183	6.54935	-8.79499	1.08E-13	3.80E-12	20.7109	down
C1QTNF4	-2.49031	5.66153	-8.78728	1.13E-13	3.94E-12	20.6749	down
PPP2R5B	-1.18992	7.72911	-8.7597	1.28E-13	4.48E-12	20.546	not
PGLS	1.40262	9.38807	8.75348	1.32E-13	4.60E-12	20.5169	not
HPCAL1	-1.89106	8.23681	-8.74918	1.35E-13	4.69E-12	20.4968	not
MAP2K4	-1.68376	8.31988	-8.74245	1.39E-13	4.83E-12	20.4654	not
SPRYD7	-1.89456	6.36463	-8.73749	1.42E-13	4.93E-12	20.4422	not
GRM3	-4.23485	7.21538	-8.72732	1.49E-13	5.17E-12	20.3947	down
LRCH1	-0.98831	4.50758	-8.72076	1.54E-13	5.32E-12	20.364	not
ABTB1	-1.34836	6.55497	-8.70705	1.65E-13	5.66E-12	20.3	not
NKRF	-1.26106	8.70858	-8.69979	1.70E-13	5.85E-12	20.2661	not
SST	-4.5616	6.15754	-8.69501	1.74E-13	5.97E-12	20.2437	down
PHAF1	-0.917766	7.72563	-8.69403	1.75E-13	5.98E-12	20.2392	not
RGS7	-3.63665	5.90893	-8.69226	1.76E-13	6.02E-12	20.2309	down
KCNK12	-1.65694	5.39451	-8.68162	1.86E-13	6.32E-12	20.1812	not
GREM2	-0.802949	4.37971	-8.6798	1.87E-13	6.36E-12	20.1727	not
HLA-B	2.26006	12.2995	8.67705	1.90E-13	6.43E-12	20.1599	up
CREG2	-3.9218	5.48136	-8.67488	1.92E-13	6.48E-12	20.1498	down
JADE2	-1.1362	7.21446	-8.66653	1.99E-13	6.73E-12	20.1108	not
CES4A	-1.0184	5.93072	-8.66339	2.02E-13	6.82E-12	20.0961	not
PRRT3	-1.9796	7.39058	-8.66282	2.03E-13	6.82E-12	20.0934	not
R3HDM1	-1.50203	9.50419	-8.66001	2.06E-13	6.90E-12	20.0803	not
RBM3	1.79265	9.52298	8.64023	2.26E-13	7.56E-12	19.9879	not
PTPRT	-2.75077	6.06255	-8.6297	2.37E-13	7.90E-12	19.9388	down
PRKCQ	-1.79945	5.92032	-8.62969	2.37E-13	7.90E-12	19.9387	not
GSKIP	-1.31853	8.98373	-8.62968	2.37E-13	7.90E-12	19.9387	not
BUB1B	3.3515	7.89967	8.62939	2.38E-13	7.90E-12	19.9373	up
HLA-C	2.03451	12.5963	8.62561	2.42E-13	8.02E-12	19.9197	up
TNC	4.89828	10.382	8.62425	2.44E-13	8.05E-12	19.9133	up
WEE1	2.50272	7.78988	8.62396	2.44E-13	8.05E-12	19.912	up
TPRG1L	-2.1477	8.52451	-8.62251	2.46E-13	8.09E-12	19.9052	down
GABRD	-2.73689	5.70483	-8.61977	2.49E-13	8.18E-12	19.8924	down
CDH18	-4.00774	5.95344	-8.61917	2.49E-13	8.19E-12	19.8896	down
SNCB	-2.84406	7.06259	-8.61746	2.52E-13	8.24E-12	19.8816	down
PTPN5	-2.79843	6.06988	-8.61693	2.52E-13	8.24E-12	19.8792	down
GPR83	-2.48305	4.86227	-8.6166	2.53E-13	8.24E-12	19.8776	down
KCNJ6	-2.73473	6.13801	-8.61561	2.54E-13	8.26E-12	19.873	down
HAT1	1.33227	9.65083	8.61209	2.58E-13	8.38E-12	19.8566	not
FRS3	-1.04184	6.38927	-8.60916	2.62E-13	8.48E-12	19.8429	not
PRRT2	-2.60287	7.04513	-8.6008	2.72E-13	8.81E-12	19.8039	down
CYP20A1	1.56027	6.72887	8.59741	2.77E-13	8.93E-12	19.7881	not
TPX2	3.26112	8.2204	8.59302	2.82E-13	9.10E-12	19.7676	up
RUVBL1	1.29992	8.76292	8.59092	2.85E-13	9.17E-12	19.7577	not
MFSD6	-2.24631	7.7161	-8.58931	2.87E-13	9.23E-12	19.7503	down
AIMP2	1.0803	9.81701	8.58751	2.90E-13	9.29E-12	19.7419	not
SLC17A7	-4.40586	7.15622	-8.57588	3.06E-13	9.79E-12	19.6876	down
FBXO33	-1.20049	8.06982	-8.56879	3.17E-13	1.01E-11	19.6545	not
HMGB2	2.32681	11.4145	8.56457	3.23E-13	1.03E-11	19.6348	up
NUBP1	1.20985	8.19496	8.56421	3.24E-13	1.03E-11	19.6331	not
KLHL2	-1.93019	9.74297	-8.56294	3.26E-13	1.03E-11	19.6272	not
STXBP6	-2.11378	5.68518	-8.5605	3.29E-13	1.04E-11	19.6158	down
BARD1	2.28512	8.62642	8.55502	3.38E-13	1.07E-11	19.5903	up
RIMBP2	-3.55139	5.76381	-8.55356	3.40E-13	1.07E-11	19.5834	down
DACH2	-3.26988	5.12285	-8.55156	3.44E-13	1.08E-11	19.5741	down
RRM2	3.87444	8.77355	8.5481	3.49E-13	1.10E-11	19.558	up
C9orf24	-2.57367	5.94737	-8.54604	3.53E-13	1.11E-11	19.5484	down
MAP6D1	-2.1347	7.84271	-8.54537	3.54E-13	1.11E-11	19.5452	down
DYSF	-1.75794	8.01681	-8.54004	3.63E-13	1.13E-11	19.5203	not
LAPTM4A	1.12892	12.0517	8.53577	3.70E-13	1.15E-11	19.5004	not
ZNF365	-3.92519	8.32182	-8.53408	3.73E-13	1.16E-11	19.4926	down
ATP6V0A1	-1.49148	8.44288	-8.5272	3.86E-13	1.20E-11	19.4605	not
LSM7	1.62644	10.5312	8.52506	3.89E-13	1.21E-11	19.4505	not
HAUS1	1.86045	9.1526	8.52497	3.90E-13	1.21E-11	19.4501	not
HNRNPAB	1.52922	11.1142	8.521	3.97E-13	1.23E-11	19.4316	not
GDA	-5.49539	6.27403	-8.52019	3.98E-13	1.23E-11	19.4278	down
PPP1R16B	-3.90492	7.87641	-8.51952	4.00E-13	1.23E-11	19.4246	down
TLCD3A	1.8345	8.05912	8.51787	4.03E-13	1.24E-11	19.417	not
BICDL1	-1.30898	6.27403	-8.51486	4.09E-13	1.25E-11	19.4029	not
NRSN1	-3.64798	7.24131	-8.51004	4.18E-13	1.28E-11	19.3804	down
GABARAPL1	-2.11477	8.29736	-8.50706	4.24E-13	1.30E-11	19.3666	down
POLR1H	1.35388	8.43839	8.49789	4.43E-13	1.35E-11	19.3238	not
NEFH	-4.75914	6.69404	-8.48472	4.71E-13	1.43E-11	19.2624	down
FBXO5	2.67672	7.38133	8.47322	4.98E-13	1.51E-11	19.2088	up
H2AZ2	1.624	10.8433	8.46734	5.12E-13	1.55E-11	19.1814	not
AATK	-1.61752	8.11161	-8.46437	5.19E-13	1.57E-11	19.1675	not
MAP7D2	-3.55501	5.96324	-8.46368	5.21E-13	1.57E-11	19.1643	down
GNAO1	-2.53253	7.43348	-8.45796	5.35E-13	1.61E-11	19.1376	down
GATB	-1.2097	7.88782	-8.45475	5.43E-13	1.63E-11	19.1227	not
PPP1R21	-1.25645	8.5414	-8.45212	5.50E-13	1.65E-11	19.1104	not
SFTPC	-0.612748	6.12974	-8.4506	5.54E-13	1.66E-11	19.1033	not
RAB3A	-1.64546	7.20782	-8.45034	5.54E-13	1.66E-11	19.1021	not
LZTS3	-2.00711	9.7663	-8.44016	5.82E-13	1.74E-11	19.0547	down
CARNS1	-3.9292	6.63793	-8.43874	5.86E-13	1.74E-11	19.048	down
NAGPA	-1.5845	7.41034	-8.43865	5.86E-13	1.74E-11	19.0477	not
IRAK1	1.19924	7.58379	8.43427	5.98E-13	1.78E-11	19.0272	not
SPTB	-0.795249	6.30569	-8.42865	6.14E-13	1.82E-11	19.0011	not
GNG3	-4.25036	7.32236	-8.42664	6.20E-13	1.84E-11	18.9917	down
HSD17B10	1.2495	9.97265	8.42485	6.25E-13	1.85E-11	18.9833	not
HIVEP2	-1.847	7.57898	-8.42478	6.26E-13	1.85E-11	18.983	not
PRKAR1B	-1.56736	6.72747	-8.42347	6.30E-13	1.85E-11	18.9769	not
PRPH2	-1.32839	5.33502	-8.41968	6.41E-13	1.88E-11	18.9593	not
HLA-G	1.53911	9.84822	8.41928	6.42E-13	1.88E-11	18.9574	not
NGB	-1.04603	5.6717	-8.41916	6.43E-13	1.88E-11	18.9568	not
NRGN	-4.81311	7.90639	-8.41436	6.57E-13	1.92E-11	18.9345	down
CPNE6	-2.36576	6.71702	-8.41118	6.67E-13	1.94E-11	18.9196	down
MADD	-1.09249	8.05212	-8.4111	6.67E-13	1.94E-11	18.9193	not
DIRAS1	-0.775677	6.03942	-8.40581	6.84E-13	1.99E-11	18.8946	not
COMMD6	1.09631	11.3137	8.40135	6.99E-13	2.03E-11	18.8739	not
ROMO1	1.17622	11.9782	8.401	7.00E-13	2.03E-11	18.8723	not
TP53I3	2.67799	8.00151	8.4001	7.03E-13	2.03E-11	18.8681	up
CFAP74	-0.784329	5.11438	-8.3898	7.38E-13	2.13E-11	18.8201	not
CCNB2	3.50814	8.2934	8.38771	7.45E-13	2.15E-11	18.8103	up
PAK6	-2.37064	6.10535	-8.38593	7.52E-13	2.16E-11	18.8021	down
IQSEC1	-1.65034	8.08167	-8.37956	7.75E-13	2.23E-11	18.7724	not
SERPINI1	-4.89314	8.5592	-8.37777	7.81E-13	2.24E-11	18.764	down
JAKMIP1	-3.54577	6.39722	-8.37757	7.82E-13	2.24E-11	18.7631	down
SLC22A15	-2.82912	6.17486	-8.37553	7.90E-13	2.26E-11	18.7536	down
PANX2	-0.741968	6.10069	-8.37392	7.96E-13	2.27E-11	18.7461	not
COL4A2	3.42764	9.50842	8.37106	8.06E-13	2.30E-11	18.7328	up
LRR1	2.10284	7.1068	8.36944	8.13E-13	2.31E-11	18.7253	up
NLK	-1.88253	7.49341	-8.36664	8.23E-13	2.34E-11	18.7123	not
PAH	-1.80071	4.67554	-8.36272	8.39E-13	2.38E-11	18.694	not
CHRM5	-0.605683	4.63093	-8.36121	8.45E-13	2.39E-11	18.6869	not
ITPR1	-2.96049	7.72428	-8.36016	8.49E-13	2.40E-11	18.6821	down
LAMC1	2.54716	8.91083	8.3551	8.70E-13	2.45E-11	18.6585	up
MAN2A2	-1.25377	7.75607	-8.35276	8.79E-13	2.47E-11	18.6476	not
EIF4A3	0.995103	10.1272	8.34539	9.10E-13	2.56E-11	18.6133	not
GNB5	-1.41345	7.72652	-8.34322	9.20E-13	2.58E-11	18.6032	not
GPR6	-0.557762	4.84144	-8.33579	9.53E-13	2.67E-11	18.5686	not
RTN4	-0.879136	13.1384	-8.33368	9.62E-13	2.69E-11	18.5588	not
PPFIA3	-1.05468	6.79687	-8.32722	9.92E-13	2.77E-11	18.5287	not
B2M	0.849008	13.8018	8.3232	1.01E-12	2.81E-11	18.5101	not
E2F5	2.07082	7.70617	8.32205	1.02E-12	2.83E-11	18.5047	up
NCEH1	-2.81468	5.98355	-8.32014	1.03E-12	2.85E-11	18.4958	down
PDIA2	-1.55915	5.90901	-8.31357	1.06E-12	2.93E-11	18.4652	not
ZNF536	-3.36857	6.46442	-8.31311	1.06E-12	2.93E-11	18.4631	down
CLMN	-1.21016	5.97745	-8.3112	1.07E-12	2.95E-11	18.4542	not
RUSC2	-1.42496	8.25121	-8.31012	1.08E-12	2.96E-11	18.4492	not
KRTCAP2	0.949484	11.0353	8.3083	1.08E-12	2.98E-11	18.4407	not
DESI2	1.31913	8.54046	8.30717	1.09E-12	3.00E-11	18.4355	not
NKIRAS2	1.45021	8.26991	8.30603	1.10E-12	3.01E-11	18.4301	not
TRAPPC6B	-1.35227	8.7544	-8.30469	1.10E-12	3.02E-11	18.4239	not
CEP126	-2.49365	6.26973	-8.30098	1.12E-12	3.07E-11	18.4066	down
ARL6IP6	1.30251	8.26583	8.29659	1.15E-12	3.13E-11	18.3862	not
SMIM24	-0.821731	5.77014	-8.29435	1.16E-12	3.16E-11	18.3758	not
PGP	-1.05278	7.29573	-8.2855	1.21E-12	3.28E-11	18.3347	not
TENT5A	3.07698	9.15857	8.28458	1.21E-12	3.29E-11	18.3304	up
TGFBR1	1.30165	6.41597	8.28245	1.23E-12	3.32E-11	18.3205	not
SCN2A	-3.92234	7.14447	-8.27671	1.26E-12	3.40E-11	18.2938	down
SLC45A4	-1.10862	6.5138	-8.2766	1.26E-12	3.40E-11	18.2932	not
GFRA2	-1.10323	5.61937	-8.2719	1.29E-12	3.47E-11	18.2714	not
PDIA6	1.47686	10.9389	8.27163	1.29E-12	3.47E-11	18.2702	not
HLA-F	1.97554	10.6473	8.26989	1.30E-12	3.49E-11	18.2621	not
TCF3	1.01327	7.14583	8.26391	1.34E-12	3.59E-11	18.2343	not
CDK2AP1	0.931747	12.996	8.26023	1.36E-12	3.65E-11	18.2172	not
SEPTIN4	-1.74745	6.62719	-8.25501	1.39E-12	3.73E-11	18.1929	not
SRBD1	1.40585	7.12736	8.24968	1.43E-12	3.82E-11	18.1681	not
TGIF1	2.86334	7.81439	8.2477	1.44E-12	3.85E-11	18.1589	up
TMEM144	-3.5209	5.9049	-8.24458	1.47E-12	3.90E-11	18.1444	down
KIF4A	3.34281	7.38878	8.24199	1.48E-12	3.94E-11	18.1323	up
YPEL5	-0.858359	10.4589	-8.24184	1.48E-12	3.94E-11	18.1317	not
P2RX5	-1.78065	5.91964	-8.24159	1.49E-12	3.94E-11	18.1305	not
MCL1	1.65776	9.51493	8.2393	1.50E-12	3.97E-11	18.1199	not
SEPTIN5	-1.18293	6.14068	-8.23579	1.53E-12	4.03E-11	18.1035	not
RRP15	1.52693	8.25557	8.23479	1.53E-12	4.04E-11	18.0989	not
SNX32	-1.32304	5.27625	-8.23476	1.53E-12	4.04E-11	18.0987	not
FAM111A	2.30106	8.453	8.23243	1.55E-12	4.08E-11	18.0879	up
PI4K2B	1.40803	7.44435	8.22928	1.57E-12	4.13E-11	18.0733	not
ANK3	-3.07528	7.71152	-8.22743	1.59E-12	4.16E-11	18.0647	down
EPB41L1	-2.4065	6.28101	-8.22157	1.63E-12	4.27E-11	18.0374	down
PNP	1.75807	8.50089	8.21856	1.66E-12	4.32E-11	18.0234	not
CHGA	-2.88258	7.12955	-8.21583	1.68E-12	4.37E-11	18.0108	down
UVRAG	-0.991233	7.42531	-8.21302	1.70E-12	4.42E-11	17.9977	not
IL1RAPL1	-2.18697	5.84162	-8.21282	1.70E-12	4.42E-11	17.9968	down
MRTFB	-1.00206	7.53829	-8.21274	1.70E-12	4.42E-11	17.9964	not
PCLAF	3.19399	8.57942	8.21066	1.72E-12	4.45E-11	17.9867	up
CD93	2.76294	8.40158	8.20967	1.73E-12	4.47E-11	17.9821	up
TRIM37	-0.970483	8.50299	-8.20863	1.74E-12	4.48E-11	17.9773	not
MC4R	-0.765902	4.7315	-8.20408	1.77E-12	4.57E-11	17.9562	not
KRT10	1.00504	10.4682	8.20314	1.78E-12	4.58E-11	17.9518	not
SSR1	1.28485	8.82816	8.20257	1.79E-12	4.59E-11	17.9492	not
UBA52	0.790939	12.902	8.19911	1.82E-12	4.66E-11	17.9331	not
STPG1	-1.94925	5.7181	-8.19532	1.85E-12	4.73E-11	17.9155	not
SYT9	-1.1308	5.0525	-8.19268	1.87E-12	4.79E-11	17.9032	not
STAU2	-1.77618	7.97915	-8.1914	1.88E-12	4.81E-11	17.8973	not
ARF3	-1.49274	9.53047	-8.19056	1.89E-12	4.82E-11	17.8934	not
RFPL3	-0.675176	5.28858	-8.19016	1.89E-12	4.82E-11	17.8915	not
CACNB2	-2.19232	6.81394	-8.18735	1.92E-12	4.88E-11	17.8785	down
CALB1	-3.84597	5.55447	-8.18071	1.98E-12	5.02E-11	17.8476	down
ANO6	1.80111	9.39556	8.17958	1.99E-12	5.04E-11	17.8424	not
SGSM1	-0.78139	5.21789	-8.17553	2.03E-12	5.13E-11	17.8236	not
IFI30	2.30931	9.45897	8.17327	2.05E-12	5.18E-11	17.8131	up
PLCH1	-0.416923	4.79305	-8.16742	2.11E-12	5.32E-11	17.7859	not
FBXO44	-1.2068	6.62017	-8.16588	2.12E-12	5.35E-11	17.7788	not
CD63	1.51251	12.6535	8.16323	2.15E-12	5.41E-11	17.7665	not
ATP5MJ	-1.20148	10.4882	-8.16222	2.16E-12	5.42E-11	17.7618	not
MCM3	1.7215	8.86422	8.15866	2.20E-12	5.50E-11	17.7453	not
KIF3A	-1.71133	8.69321	-8.15842	2.20E-12	5.50E-11	17.7442	not
C6orf136	-1.48848	8.14603	-8.15348	2.25E-12	5.62E-11	17.7212	not
CRY2	-1.43875	7.64266	-8.15056	2.28E-12	5.69E-11	17.7077	not
PRKCB	-4.47991	7.16793	-8.14526	2.34E-12	5.83E-11	17.6831	down
SLC9A6	-1.69196	9.91146	-8.14162	2.38E-12	5.92E-11	17.6662	not
MAL	-4.35893	7.37026	-8.14099	2.39E-12	5.93E-11	17.6632	down
NUP160	1.35683	6.38865	8.13856	2.41E-12	5.99E-11	17.6519	not
HPRT1	-2.12627	9.34426	-8.13685	2.43E-12	6.02E-11	17.644	down
RSPO3	-1.07552	4.53802	-8.13662	2.44E-12	6.02E-11	17.6429	not
CYP46A1	-3.01618	8.0012	-8.13643	2.44E-12	6.02E-11	17.6421	down
TCERG1L	-1.94358	4.77643	-8.13425	2.46E-12	6.07E-11	17.632	not
CDK5	-1.27767	8.51172	-8.13297	2.48E-12	6.10E-11	17.626	not
TSPYL4	-1.61221	10.1766	-8.12853	2.53E-12	6.22E-11	17.6054	not
ZNF20	1.35002	7.4682	8.11796	2.66E-12	6.53E-11	17.5564	not
ATP6V1B2	-1.59707	10.5497	-8.11156	2.74E-12	6.72E-11	17.5267	not
EIF4A1	1.66055	11.9824	8.10964	2.77E-12	6.77E-11	17.5178	not
DARS1	1.0274	11.1525	8.10655	2.81E-12	6.86E-11	17.5035	not
DOCK3	-2.89146	7.25197	-8.10556	2.82E-12	6.88E-11	17.4988	down
RHOC	1.96683	10.7893	8.10312	2.85E-12	6.95E-11	17.4875	not
CEP170B	-1.40195	8.02801	-8.10275	2.86E-12	6.95E-11	17.4858	not
MOAP1	-1.84197	10.9147	-8.09902	2.91E-12	7.06E-11	17.4685	not
SREK1	1.23691	9.40137	8.09671	2.94E-12	7.13E-11	17.4578	not
RFXANK	1.3797	8.39509	8.09049	3.03E-12	7.33E-11	17.429	not
TPRN	-0.970683	7.01926	-8.08665	3.08E-12	7.45E-11	17.4112	not
RAP1GAP	-2.57619	8.05973	-8.08648	3.09E-12	7.45E-11	17.4104	down
RIPK1	1.0784	7.22871	8.08529	3.10E-12	7.48E-11	17.4049	not
PDE1B	-0.916348	5.79465	-8.08466	3.11E-12	7.49E-11	17.4019	not
QDPR	-2.21955	11.3651	-8.07836	3.21E-12	7.71E-11	17.3727	down
MEX3C	1.19697	6.9973	8.07672	3.23E-12	7.75E-11	17.3651	not
RAB40C	-0.954356	7.32717	-8.06871	3.36E-12	8.04E-11	17.328	not
CRYM	-4.92739	7.68786	-8.06614	3.40E-12	8.13E-11	17.3161	down
PDZD7	-0.794981	5.27219	-8.05658	3.55E-12	8.49E-11	17.2718	not
TMCC2	-0.917164	6.33254	-8.05494	3.58E-12	8.54E-11	17.2642	not
EMP1	4.04838	9.70711	8.05249	3.62E-12	8.63E-11	17.2528	up
RHBDL2	-0.961755	4.69459	-8.04555	3.74E-12	8.90E-11	17.2207	not
PCNA	1.643	10.6947	8.0361	3.91E-12	9.29E-11	17.1769	not
GABRG2	-4.76425	6.19936	-8.03483	3.93E-12	9.33E-11	17.171	down
SGPP2	-0.71632	4.58416	-8.0335	3.96E-12	9.38E-11	17.1648	not
RAB15	-1.96367	7.82078	-8.02451	4.13E-12	9.76E-11	17.1232	not
RASD2	-1.37696	5.60491	-8.02447	4.13E-12	9.76E-11	17.123	not
NME4	1.52489	8.89836	8.02364	4.15E-12	9.78E-11	17.1192	not
LRTM2	-0.971849	5.60744	-8.02263	4.17E-12	9.81E-11	17.1145	not
TNNT2	-1.26385	5.86121	-8.02038	4.21E-12	9.90E-11	17.1041	not
RASGEF1A	-2.63789	6.84707	-8.01807	4.26E-12	1.00E-10	17.0933	down
CDH9	-1.24282	4.62024	-8.01611	4.30E-12	1.01E-10	17.0843	not
RAP1GAP2	-2.35924	7.0006	-8.01355	4.35E-12	1.02E-10	17.0724	down
VSTM2L	-2.45141	7.1211	-8.01176	4.39E-12	1.03E-10	17.0641	down
ATL1	-2.6066	9.10108	-8.01118	4.40E-12	1.03E-10	17.0615	down
ST6GALNAC5	-3.82567	5.41714	-8.00681	4.49E-12	1.05E-10	17.0412	down
KLC1	-1.86801	9.41029	-7.99822	4.67E-12	1.09E-10	17.0014	not
ACVR1C	-3.22272	6.05929	-7.99446	4.76E-12	1.11E-10	16.984	down
ISCU	-1.10379	11.615	-7.98989	4.86E-12	1.13E-10	16.9629	not
GABRB2	-1.18157	5.55473	-7.98804	4.90E-12	1.14E-10	16.9543	not
MELK	2.94912	8.25413	7.98477	4.98E-12	1.15E-10	16.9392	up
TUBA4A	-2.34671	8.96245	-7.98326	5.01E-12	1.16E-10	16.9322	down
STK17A	2.60767	8.86277	7.98292	5.02E-12	1.16E-10	16.9306	up
APOC1	2.72983	10.8794	7.98235	5.04E-12	1.16E-10	16.928	up
TEF	-1.25531	6.52459	-7.97899	5.12E-12	1.18E-10	16.9124	not
UMPS	0.904641	7.61707	7.97764	5.15E-12	1.18E-10	16.9062	not
JPH3	-3.34618	6.18486	-7.97541	5.20E-12	1.19E-10	16.8959	down
SH3BGRL2	-2.44924	7.7822	-7.97431	5.23E-12	1.20E-10	16.8908	down
OPN3	-2.11066	7.48279	-7.97296	5.26E-12	1.20E-10	16.8845	down
DNM1	-4.04242	8.64319	-7.96197	5.54E-12	1.27E-10	16.8337	down
CKLF	1.34611	8.64824	7.96163	5.55E-12	1.27E-10	16.8321	not
PTK2B	-1.42375	6.81076	-7.95855	5.63E-12	1.28E-10	16.8178	not
ANXA3	-2.16905	4.96781	-7.95824	5.64E-12	1.28E-10	16.8164	down
JPH1	-1.44592	5.19698	-7.95697	5.67E-12	1.29E-10	16.8105	not
EDIL3	-1.87697	5.42444	-7.94684	5.95E-12	1.35E-10	16.7637	not
RAB40B	-2.53313	8.94398	-7.94662	5.96E-12	1.35E-10	16.7627	down
NTNG2	-1.50973	6.2169	-7.94124	6.11E-12	1.38E-10	16.7378	not
CPOX	-1.1274	8.412	-7.93674	6.24E-12	1.41E-10	16.717	not
DHX40	1.21106	10.0318	7.93285	6.35E-12	1.43E-10	16.699	not
TCF12	2.08942	11.3082	7.9295	6.45E-12	1.45E-10	16.6835	up
HMOX2	-0.99383	8.29968	-7.92939	6.46E-12	1.45E-10	16.683	not
SPATA2	-1.34678	7.44627	-7.92759	6.51E-12	1.46E-10	16.6747	not
FBXL15	-1.49354	6.74247	-7.92523	6.59E-12	1.48E-10	16.6638	not
DCAF13	1.59272	9.31761	7.92488	6.60E-12	1.48E-10	16.6621	not
SCP2	1.04616	10.7223	7.92435	6.61E-12	1.48E-10	16.6597	not
KCNB2	-0.702992	4.6982	-7.92183	6.69E-12	1.50E-10	16.6481	not
AUH	-1.36458	8.51422	-7.9151	6.91E-12	1.54E-10	16.6169	not
PNMA3	-0.936782	6.69502	-7.91024	7.07E-12	1.58E-10	16.5945	not
TIMP4	4.1568	9.48778	7.90931	7.10E-12	1.58E-10	16.5902	up
SNRNP200	1.18699	11.345	7.90062	7.39E-12	1.64E-10	16.55	not
MEF2C	-2.05781	7.9081	-7.89802	7.48E-12	1.66E-10	16.538	down
NAPEPLD	-1.44655	7.92899	-7.89753	7.50E-12	1.66E-10	16.5357	not
SH3GL3	-4.49707	7.47263	-7.89235	7.68E-12	1.70E-10	16.5118	down
RHEBL1	-1.16666	5.76289	-7.89179	7.70E-12	1.70E-10	16.5092	not
ORMDL2	1.07878	8.45279	7.89122	7.73E-12	1.71E-10	16.5066	not
GALNT1	1.21686	9.53981	7.88849	7.82E-12	1.73E-10	16.494	not
FN1	2.13069	10.3984	7.86987	8.54E-12	1.88E-10	16.408	up
TIMELESS	2.11846	7.94797	7.85805	9.03E-12	1.99E-10	16.3534	up
DDX39A	1.69796	9.98152	7.85746	9.05E-12	1.99E-10	16.3507	not
HIF1A	1.34125	12.3833	7.84897	9.42E-12	2.07E-10	16.3115	not
ICAM5	-1.4174	5.78039	-7.845	9.59E-12	2.10E-10	16.2932	not
PDIA5	2.34157	7.27056	7.84467	9.61E-12	2.10E-10	16.2916	up
SOX11	4.29588	9.29094	7.84284	9.69E-12	2.12E-10	16.2832	up
ERC2	-3.42791	7.39706	-7.84171	9.74E-12	2.13E-10	16.278	down
KATNA1	1.24634	7.75559	7.84108	9.77E-12	2.13E-10	16.2751	not
ANTXR1	1.06787	6.8955	7.83974	9.83E-12	2.14E-10	16.2689	not
RPLP2	1.13931	12.6861	7.83927	9.86E-12	2.14E-10	16.2667	not
FABP3	-1.61587	5.53183	-7.83497	1.01E-11	2.18E-10	16.2469	not
LINC02610	-0.878244	5.54795	-7.83085	1.03E-11	2.22E-10	16.2279	not
OSBPL1A	-2.45998	9.35171	-7.83014	1.03E-11	2.23E-10	16.2246	down
SYNPR	-5.61092	6.86447	-7.82536	1.05E-11	2.27E-10	16.2025	down
MMP2	2.90297	8.78772	7.81835	1.09E-11	2.35E-10	16.1702	up
CALM2	-0.672876	14.055	-7.81462	1.11E-11	2.38E-10	16.153	not
MAPK10	-1.90123	9.28685	-7.81441	1.11E-11	2.38E-10	16.152	not
HAGH	-1.0169	8.7724	-7.81393	1.11E-11	2.39E-10	16.1498	not
WDR47	-1.61413	10.1337	-7.80318	1.17E-11	2.51E-10	16.1002	not
GNG13	-0.624264	4.33088	-7.79673	1.20E-11	2.58E-10	16.0705	not
NRXN3	-3.20002	6.78792	-7.7952	1.21E-11	2.60E-10	16.0634	down
RYK	1.23364	7.52854	7.79141	1.23E-11	2.64E-10	16.046	not
RGS14	-0.623643	5.17942	-7.79094	1.24E-11	2.64E-10	16.0438	not
TRIM44	-1.08989	10.4312	-7.78856	1.25E-11	2.67E-10	16.0328	not
XRN2	1.35698	8.99112	7.78757	1.26E-11	2.67E-10	16.0282	not
TM9SF1	1.51571	8.45584	7.78756	1.26E-11	2.67E-10	16.0282	not
PCMT1	-1.13589	10.7833	-7.78536	1.27E-11	2.70E-10	16.0181	not
C1orf131	1.18295	9.42196	7.78475	1.27E-11	2.70E-10	16.0153	not
ABCA2	-1.90414	6.46046	-7.78249	1.29E-11	2.73E-10	16.0048	not
DOLK	1.0385	7.67653	7.78203	1.29E-11	2.73E-10	16.0027	not
SH3GLB2	-1.70097	6.68688	-7.77478	1.33E-11	2.82E-10	15.9693	not
CDC42EP2	-0.818267	6.15037	-7.76899	1.37E-11	2.89E-10	15.9426	not
SPARC	1.90889	11.8923	7.76896	1.37E-11	2.89E-10	15.9425	not
KCTD1	-1.62208	7.9954	-7.76766	1.38E-11	2.90E-10	15.9365	not
DUSP2	-0.97557	6.31421	-7.76324	1.41E-11	2.96E-10	15.9162	not
CIAO2A	0.938339	10.3885	7.75991	1.43E-11	3.00E-10	15.9008	not
GORAB	1.39971	8.18875	7.75979	1.43E-11	3.00E-10	15.9003	not
CDK2	1.4667	7.00695	7.75394	1.47E-11	3.08E-10	15.8733	not
SLC6A15	-1.63273	4.77857	-7.75344	1.47E-11	3.08E-10	15.871	not
DACT3	-1.64335	8.49297	-7.75132	1.49E-11	3.11E-10	15.8612	not
PABPC3	1.1414	11.6638	7.74985	1.50E-11	3.13E-10	15.8545	not
CNTN2	-3.04893	7.20036	-7.74753	1.51E-11	3.16E-10	15.8438	down
NINJ2	-2.42614	6.46499	-7.74431	1.54E-11	3.20E-10	15.8289	down
ABCB7	1.20666	8.29888	7.74372	1.54E-11	3.21E-10	15.8262	not
OXR1	-1.77103	9.30182	-7.74242	1.55E-11	3.22E-10	15.8202	not
SHANK2	-2.47855	5.68704	-7.74223	1.55E-11	3.22E-10	15.8193	down
SLC52A2	1.04223	6.70676	7.73774	1.59E-11	3.28E-10	15.7987	not
FOLH1B	-1.37898	4.84577	-7.73584	1.60E-11	3.31E-10	15.79	not
MGAT5B	-0.671069	6.03878	-7.73515	1.60E-11	3.32E-10	15.7867	not
ANKRD2	-0.733957	4.97711	-7.73409	1.61E-11	3.33E-10	15.7819	not
DLGAP3	-0.694473	6.14237	-7.73298	1.62E-11	3.34E-10	15.7768	not
NUAK1	-2.66488	8.47482	-7.73276	1.62E-11	3.34E-10	15.7758	down
MYPOP	-1.27365	6.65262	-7.73179	1.63E-11	3.35E-10	15.7713	not
ATP2A2	-1.12851	10.9572	-7.72917	1.65E-11	3.39E-10	15.7592	not
CCK	-5.48727	7.13498	-7.72243	1.70E-11	3.49E-10	15.7282	down
NAV3	-2.59816	6.50206	-7.71646	1.75E-11	3.59E-10	15.7007	down
VSNL1	-6.14022	8.03244	-7.71497	1.76E-11	3.61E-10	15.6939	down
TRIM59	-1.79295	5.02232	-7.70736	1.83E-11	3.73E-10	15.6589	not
AZIN2	-1.20351	6.78738	-7.70503	1.85E-11	3.77E-10	15.6481	not
TSR2	-0.979662	8.94112	-7.70442	1.85E-11	3.78E-10	15.6453	not
CAMK2G	-2.42188	8.57403	-7.70301	1.87E-11	3.80E-10	15.6388	down
ARHGAP32	-1.82476	8.23615	-7.70271	1.87E-11	3.80E-10	15.6375	not
CLDND1	-1.7294	10.8499	-7.70083	1.88E-11	3.82E-10	15.6288	not
KIF15	2.76351	7.1119	7.70074	1.88E-11	3.82E-10	15.6284	up
HPCA	-2.31379	6.678	-7.69863	1.90E-11	3.86E-10	15.6187	down
SERPINH1	2.51632	8.60069	7.69832	1.91E-11	3.86E-10	15.6173	up
EIF5A2	-1.43554	5.9809	-7.69263	1.96E-11	3.95E-10	15.5911	not
LRFN5	-3.55809	5.98899	-7.69149	1.97E-11	3.97E-10	15.5859	down
CCNDBP1	-1.22984	8.92083	-7.69134	1.97E-11	3.97E-10	15.5852	not
GUCY1B1	-2.74562	7.34186	-7.6889	1.99E-11	4.01E-10	15.574	down
MYC	3.03132	8.66817	7.68701	2.01E-11	4.04E-10	15.5652	up
KCNQ3	-0.700369	5.09953	-7.67954	2.08E-11	4.18E-10	15.5309	not
LIPE	-0.631506	5.67804	-7.67842	2.09E-11	4.20E-10	15.5258	not
DUSP8	-1.99961	6.86782	-7.67725	2.10E-11	4.21E-10	15.5204	not
CAMKK1	-0.776518	6.35103	-7.67385	2.14E-11	4.28E-10	15.5047	not
RCN1	1.57949	10.3308	7.67292	2.15E-11	4.28E-10	15.5005	not
IQGAP2	2.98396	7.33149	7.67286	2.15E-11	4.28E-10	15.5002	up
UTP6	0.87155	9.78182	7.67236	2.15E-11	4.29E-10	15.4979	not
SYNGR3	-3.81838	7.62871	-7.67163	2.16E-11	4.30E-10	15.4945	down
LACC1	-0.806754	4.55883	-7.67014	2.17E-11	4.32E-10	15.4877	not
HBQ1	-0.893079	5.52746	-7.65749	2.31E-11	4.58E-10	15.4295	not
RO60	0.943331	11.0773	7.6556	2.33E-11	4.62E-10	15.4209	not
LY6H	-3.48054	6.17926	-7.65247	2.36E-11	4.68E-10	15.4065	down
DGKZ	-2.26978	10.2894	-7.65175	2.37E-11	4.69E-10	15.4031	down
HSPA12A	-3.57588	7.71854	-7.65009	2.39E-11	4.72E-10	15.3956	down
GABRA4	-2.78164	5.39403	-7.64872	2.40E-11	4.74E-10	15.3892	down
MVB12A	1.71482	7.65153	7.64657	2.43E-11	4.79E-10	15.3794	not
RPL36	1.13746	12.4962	7.64241	2.48E-11	4.87E-10	15.3602	not
NPTX1	-3.7289	8.05945	-7.63803	2.53E-11	4.97E-10	15.3401	down
INPP4A	-0.96977	5.67171	-7.63632	2.55E-11	5.00E-10	15.3323	not
CRH	-1.7859	5.04329	-7.63623	2.55E-11	5.00E-10	15.3319	not
TSEN34	1.16006	8.79559	7.6268	2.66E-11	5.22E-10	15.2886	not
ANO4	-2.33296	5.56574	-7.62354	2.70E-11	5.29E-10	15.2736	down
SHISAL1	-3.07045	6.40888	-7.62088	2.74E-11	5.35E-10	15.2614	down
MPP2	-1.31752	7.21717	-7.61455	2.82E-11	5.50E-10	15.2323	not
RAB3GAP1	-0.720851	8.57009	-7.60751	2.91E-11	5.68E-10	15.2	not
ARF4	1.13896	11.3408	7.60505	2.95E-11	5.74E-10	15.1887	not
ATP6V1D	-1.11702	10.7325	-7.6017	2.99E-11	5.82E-10	15.1734	not
PARM1	-2.75676	6.57672	-7.59824	3.04E-11	5.91E-10	15.1575	down
GHITM	-1.22493	10.2942	-7.5962	3.07E-11	5.96E-10	15.1481	not
DTYMK	1.5803	8.74873	7.59549	3.08E-11	5.97E-10	15.1449	not
HMGN4	0.908114	10.3627	7.59281	3.12E-11	6.04E-10	15.1325	not
DYNLL1	-0.58076	13.4602	-7.58839	3.18E-11	6.16E-10	15.1123	not
HS3ST2	-2.99967	6.31499	-7.58564	3.23E-11	6.22E-10	15.0997	down
MYT1L	-4.20024	5.95783	-7.58563	3.23E-11	6.22E-10	15.0996	down
QARS1	0.981172	9.77778	7.58499	3.24E-11	6.23E-10	15.0967	not
CCNA1	-1.86435	4.90635	-7.58469	3.24E-11	6.23E-10	15.0953	not
RUNDC3A	-3.92538	7.6675	-7.58465	3.24E-11	6.23E-10	15.0951	down
EXTL1	-1.02701	6.03651	-7.58353	3.26E-11	6.26E-10	15.09	not
ID3	2.93139	11.3054	7.5778	3.35E-11	6.42E-10	15.0637	up
PAXIP1	1.42659	8.2907	7.57684	3.36E-11	6.44E-10	15.0593	not
PNMA6A	-2.40018	7.91695	-7.57194	3.44E-11	6.58E-10	15.0369	down
MARF1	-0.869679	6.82628	-7.56774	3.51E-11	6.70E-10	15.0176	not
MAG	-3.32328	6.29564	-7.56628	3.53E-11	6.74E-10	15.0109	down
SSTR2	-1.67787	5.33768	-7.56149	3.61E-11	6.88E-10	14.9889	not
LHPP	-2.55472	7.44752	-7.56008	3.63E-11	6.92E-10	14.9824	down
NMNAT2	-2.89845	6.5551	-7.55798	3.67E-11	6.98E-10	14.9729	down
LDB2	-3.02834	7.83668	-7.55788	3.67E-11	6.98E-10	14.9724	down
GNAL	-2.06526	5.37022	-7.55742	3.68E-11	6.98E-10	14.9702	down
CACNB1	-0.732813	5.80682	-7.55347	3.75E-11	7.10E-10	14.9521	not
PMM2	1.29335	6.86583	7.55333	3.75E-11	7.10E-10	14.9515	not
CPLX1	-4.33873	6.65503	-7.55182	3.78E-11	7.14E-10	14.9446	down
KLK5	-0.455165	5.03192	-7.55008	3.81E-11	7.19E-10	14.9366	not
DLGAP1	-0.833222	5.35657	-7.55007	3.81E-11	7.19E-10	14.9366	not
BEND6	-2.26178	7.55152	-7.54696	3.86E-11	7.28E-10	14.9223	down
KRT17	-1.9688	5.58546	-7.54463	3.91E-11	7.35E-10	14.9116	not
SOHLH1	-1.13119	5.46331	-7.53727	4.04E-11	7.60E-10	14.8779	not
CYP4Z1	-0.447602	4.08467	-7.5348	4.09E-11	7.67E-10	14.8666	not
DOCK9	-1.09533	7.06619	-7.53468	4.09E-11	7.67E-10	14.866	not
RUNDC3B	-2.61519	6.63742	-7.5346	4.09E-11	7.67E-10	14.8657	down
OAT	-1.41312	11.3897	-7.53303	4.12E-11	7.72E-10	14.8585	not
NMI	2.19236	8.56728	7.53142	4.15E-11	7.77E-10	14.8511	up
SLC40A1	2.36079	9.69239	7.53097	4.16E-11	7.77E-10	14.8491	up
MYRIP	-2.98528	6.88914	-7.52807	4.22E-11	7.86E-10	14.8358	down
GUSB	1.631	10.0135	7.52805	4.22E-11	7.86E-10	14.8357	not
EEF1D	1.2407	11.4335	7.52784	4.22E-11	7.86E-10	14.8348	not
CELF6	-1.57409	6.32851	-7.5261	4.26E-11	7.92E-10	14.8268	not
NUDT16	-1.01637	6.22781	-7.51848	4.41E-11	8.19E-10	14.7919	not
TMEM248	1.66041	9.24329	7.51697	4.44E-11	8.24E-10	14.7849	not
ATP8A1	-1.81882	5.37557	-7.5165	4.45E-11	8.25E-10	14.7828	not
SYT1	-5.83625	6.66048	-7.51314	4.52E-11	8.37E-10	14.7674	down
METTL23	0.932197	9.83518	7.51101	4.57E-11	8.44E-10	14.7577	not
GAD2	-1.54235	5.23528	-7.50985	4.59E-11	8.48E-10	14.7524	not
CNIH4	1.55667	9.90227	7.50789	4.63E-11	8.55E-10	14.7434	not
ANXA2	3.22027	11.7574	7.50705	4.65E-11	8.57E-10	14.7396	up
PGM2	1.59339	7.36336	7.50393	4.72E-11	8.69E-10	14.7253	not
KIF19	-0.368311	4.53632	-7.503	4.74E-11	8.71E-10	14.721	not
CLIC1	2.66222	9.91048	7.50238	4.75E-11	8.73E-10	14.7182	up
C12orf76	-1.33338	8.96453	-7.49958	4.82E-11	8.83E-10	14.7054	not
RND1	-1.67571	6.62576	-7.49874	4.84E-11	8.86E-10	14.7015	not
EPB41L3	-3.30149	7.42826	-7.49779	4.86E-11	8.89E-10	14.6972	down
IDI2-AS1	-1.52508	5.16664	-7.49758	4.86E-11	8.89E-10	14.6962	not
TSPYL2	-1.66798	8.75294	-7.49473	4.93E-11	9.00E-10	14.6832	not
FA2H	-1.92504	6.47527	-7.49259	4.98E-11	9.08E-10	14.6734	not
PPEF1	-1.40439	4.7065	-7.49104	5.01E-11	9.13E-10	14.6663	not
IPO4	1.31879	6.59888	7.48631	5.12E-11	9.32E-10	14.6447	not
TRAM1	1.37368	10.3311	7.48311	5.20E-11	9.45E-10	14.63	not
LRP11	-1.77035	8.98071	-7.4826	5.21E-11	9.46E-10	14.6277	not
CD99L2	-1.15433	8.50299	-7.48244	5.22E-11	9.46E-10	14.6269	not
COMMD2	1.35133	8.00306	7.48164	5.24E-11	9.49E-10	14.6233	not
CMAS	-1.27643	8.29003	-7.47706	5.35E-11	9.68E-10	14.6024	not
TYRO3	-1.65902	7.65376	-7.47506	5.40E-11	9.76E-10	14.5932	not
PIP4K2A	-0.9954	5.7089	-7.47487	5.40E-11	9.76E-10	14.5923	not
PPP3R1	-1.44162	5.36711	-7.47072	5.51E-11	9.94E-10	14.5734	not
NT5DC2	2.13719	8.62435	7.47001	5.53E-11	9.96E-10	14.5701	up
EIF4E3	-1.47055	7.13317	-7.46399	5.68E-11	1.02E-09	14.5426	not
HTR2C	-0.70743	4.27049	-7.46294	5.71E-11	1.03E-09	14.5378	not
DOK6	-2.9742	6.10365	-7.45588	5.90E-11	1.06E-09	14.5055	down
POLR2J	1.03577	9.96029	7.4495	6.08E-11	1.09E-09	14.4763	not
FAM126B	-1.7616	7.52956	-7.44857	6.11E-11	1.09E-09	14.4721	not
RHBDL1	-0.890493	5.2109	-7.44752	6.14E-11	1.10E-09	14.4673	not
HMG20B	1.78074	8.28244	7.4466	6.16E-11	1.10E-09	14.4631	not
B3GALT2	-2.97377	6.2699	-7.44409	6.23E-11	1.11E-09	14.4516	down
RTN4RL1	-1.38331	5.35397	-7.44297	6.27E-11	1.12E-09	14.4465	not
KIFAP3	-1.25351	10.4436	-7.44292	6.27E-11	1.12E-09	14.4463	not
DCTN1	-1.52406	8.79329	-7.44009	6.35E-11	1.13E-09	14.4334	not
FKBP1B	-2.01109	7.85288	-7.43727	6.43E-11	1.14E-09	14.4205	down
AASS	1.40015	6.92929	7.43678	6.45E-11	1.15E-09	14.4182	not
KCNS2	-0.599234	4.9746	-7.43518	6.50E-11	1.15E-09	14.4109	not
KCTD4	-2.19341	4.7702	-7.43387	6.54E-11	1.16E-09	14.4049	down
IFT52	1.00007	9.053	7.4321	6.59E-11	1.17E-09	14.3969	not
IKBIP	2.03002	6.29716	7.43083	6.63E-11	1.17E-09	14.3911	up
AUP1	0.808136	9.59121	7.42718	6.74E-11	1.19E-09	14.3744	not
KNDC1	-1.08004	6.10962	-7.4258	6.79E-11	1.20E-09	14.3681	not
CALM1	-1.343	11.6242	-7.42552	6.80E-11	1.20E-09	14.3668	not
GJC2	-0.762053	6.79386	-7.42548	6.80E-11	1.20E-09	14.3666	not
PRKCZ	-3.24867	8.18291	-7.42387	6.85E-11	1.20E-09	14.3593	down
FAM163A	-0.477051	4.54214	-7.42355	6.86E-11	1.21E-09	14.3578	not
STEAP2	-3.37165	6.75527	-7.42327	6.87E-11	1.21E-09	14.3565	down
DCAF12	1.33636	8.48602	7.42011	6.97E-11	1.22E-09	14.3421	not
ABHD8	-1.2835	6.78318	-7.41665	7.08E-11	1.24E-09	14.3263	not
LRRC73	-1.52328	5.28767	-7.4148	7.14E-11	1.25E-09	14.3179	not
ADARB1	-0.662199	6.18347	-7.41451	7.15E-11	1.25E-09	14.3165	not
PCBP2	1.15657	12.1245	7.41362	7.18E-11	1.25E-09	14.3125	not
ATP6V1C1	-1.28364	8.42077	-7.41241	7.22E-11	1.26E-09	14.307	not
COL3A1	5.03871	9.70478	7.40895	7.34E-11	1.28E-09	14.2912	up
FAM114A2	0.97397	7.85044	7.40879	7.34E-11	1.28E-09	14.2904	not
RAB11FIP5	-1.29916	8.23023	-7.40399	7.51E-11	1.31E-09	14.2685	not
KCNC4	-0.569859	5.23257	-7.40277	7.55E-11	1.31E-09	14.263	not
SELENOS	0.975562	10.4258	7.3986	7.70E-11	1.34E-09	14.2439	not
PIN1	-1.09771	9.20555	-7.39586	7.80E-11	1.35E-09	14.2314	not
SOCS6	1.58547	6.62777	7.39255	7.92E-11	1.37E-09	14.2163	not
KCNA1	-0.690271	4.92289	-7.39069	7.99E-11	1.38E-09	14.2079	not
NIPA1	-1.03536	6.36012	-7.39062	7.99E-11	1.38E-09	14.2075	not
MCM2	2.21448	8.58588	7.38758	8.10E-11	1.40E-09	14.1937	up
CASK	1.75666	7.16384	7.38627	8.15E-11	1.41E-09	14.1877	not
AGTPBP1	-1.96691	8.80927	-7.38448	8.22E-11	1.42E-09	14.1795	not
FAM234B	-1.73334	7.94239	-7.38085	8.36E-11	1.44E-09	14.163	not
UNC5C	-0.512829	4.68508	-7.37845	8.45E-11	1.45E-09	14.152	not
RTN4R	-1.90835	5.76523	-7.37571	8.56E-11	1.47E-09	14.1395	not
SERP2	-2.24719	8.39456	-7.3704	8.78E-11	1.50E-09	14.1153	down
TCEAL9	1.097	11.2035	7.37022	8.78E-11	1.50E-09	14.1145	not
NRIP3	-2.77904	7.21558	-7.3602	9.20E-11	1.57E-09	14.0688	down
SYT4	-4.36142	7.63138	-7.35722	9.33E-11	1.59E-09	14.0553	down
ZFYVE27	-1.11322	7.35245	-7.35666	9.35E-11	1.60E-09	14.0527	not
SSR4	1.11615	11.26	7.35538	9.41E-11	1.61E-09	14.0469	not
DCAF6	-1.28189	8.29431	-7.35418	9.46E-11	1.61E-09	14.0414	not
FAM174B	-0.776542	5.08981	-7.35143	9.58E-11	1.63E-09	14.0289	not
ATP1A3	-3.34856	6.10054	-7.35023	9.64E-11	1.64E-09	14.0234	down
PPIP5K1	-1.24701	6.54386	-7.34603	9.83E-11	1.67E-09	14.0043	not
KCNK1	-3.55977	6.8412	-7.342	1.00E-10	1.70E-09	13.9859	down
MAML2	1.78405	7.148	7.33516	1.03E-10	1.75E-09	13.9547	not
PPP1R7	-1.00066	9.54462	-7.33419	1.04E-10	1.76E-09	13.9504	not
TRAF3IP2	1.69144	8.39998	7.33079	1.05E-10	1.78E-09	13.9349	not
PPP1R13B	-1.51558	6.72315	-7.33048	1.06E-10	1.78E-09	13.9335	not
ATP5MK	-0.895661	12.9198	-7.3226	1.10E-10	1.85E-09	13.8976	not
ZNF200	1.00734	7.3603	7.32001	1.11E-10	1.87E-09	13.8858	not
REPS2	-1.67554	5.89022	-7.31709	1.12E-10	1.89E-09	13.8725	not
TRPM2	-0.827094	6.53065	-7.31557	1.13E-10	1.90E-09	13.8656	not
SLITRK4	-3.79858	5.70651	-7.31407	1.14E-10	1.92E-09	13.8587	down
LARGE1	-1.40978	7.59077	-7.30619	1.18E-10	1.98E-09	13.8229	not
DNAJA4	-2.48159	7.32028	-7.30124	1.21E-10	2.03E-09	13.8004	down
MEF2D	-0.58566	6.52491	-7.29439	1.25E-10	2.09E-09	13.7692	not
IGIP	-1.6369	8.47391	-7.29184	1.26E-10	2.11E-09	13.7576	not
CMTR2	1.35668	8.13679	7.28992	1.27E-10	2.13E-09	13.7489	not
ATP2B1	-2.26982	8.78326	-7.28968	1.28E-10	2.13E-09	13.7478	down
CENPK	3.18066	6.95926	7.28947	1.28E-10	2.13E-09	13.7468	up
RAB11FIP2	-1.46368	9.0454	-7.28854	1.28E-10	2.14E-09	13.7426	not
GOLGA7B	-1.16615	6.34672	-7.28789	1.29E-10	2.14E-09	13.7397	not
STAG1	1.23014	8.09901	7.28556	1.30E-10	2.16E-09	13.7291	not
SCN3B	-4.20094	7.28534	-7.28317	1.31E-10	2.19E-09	13.7182	down
MAP1A	-1.87566	8.08712	-7.28296	1.32E-10	2.19E-09	13.7173	not
PIN1P1	-0.611914	6.02795	-7.27988	1.33E-10	2.21E-09	13.7033	not
PTPN12	1.31338	9.19361	7.27987	1.33E-10	2.21E-09	13.7032	not
PALLD	1.74478	10.2107	7.27693	1.35E-10	2.24E-09	13.6898	not
ZNF765	1.68799	7.56932	7.27259	1.38E-10	2.28E-09	13.6701	not
TBC1D12	-1.03716	6.64699	-7.27048	1.39E-10	2.30E-09	13.6605	not
BEGAIN	-1.93569	6.57533	-7.26476	1.43E-10	2.36E-09	13.6345	not
DAP	1.3178	8.88569	7.2594	1.47E-10	2.42E-09	13.6102	not
NGEF	-2.42484	6.19953	-7.25038	1.53E-10	2.52E-09	13.5692	down
PDK2	-1.02244	7.50127	-7.24683	1.55E-10	2.56E-09	13.5531	not
CBX6	-1.24191	9.58233	-7.24542	1.56E-10	2.57E-09	13.5467	not
YWHAH	-1.93372	9.23049	-7.24281	1.58E-10	2.60E-09	13.5348	not
BBS7	-1.58734	6.32889	-7.24159	1.59E-10	2.61E-09	13.5293	not
HYAL2	1.12407	8.00559	7.24019	1.60E-10	2.63E-09	13.523	not
PLGRKT	1.37127	8.58315	7.23564	1.64E-10	2.68E-09	13.5023	not
SSR2	1.22226	10.9419	7.23528	1.64E-10	2.68E-09	13.5007	not
SNPH	-1.73742	7.76715	-7.23526	1.64E-10	2.68E-09	13.5006	not
MIGA2	-0.709618	7.2125	-7.23423	1.65E-10	2.69E-09	13.4959	not
CBFA2T3	-0.90226	5.1065	-7.23398	1.65E-10	2.69E-09	13.4948	not
AIFM3	-1.72987	5.99831	-7.2332	1.66E-10	2.70E-09	13.4912	not
PSD3	-2.23063	9.09966	-7.23152	1.67E-10	2.72E-09	13.4836	down
UBR3	-1.06991	9.97779	-7.22951	1.68E-10	2.74E-09	13.4745	not
NEDD4	1.63099	6.93587	7.2285	1.69E-10	2.75E-09	13.4699	not
KLHL3	-0.962342	7.08839	-7.22805	1.70E-10	2.75E-09	13.4679	not
ANKS1B	-3.21345	7.37794	-7.22615	1.71E-10	2.77E-09	13.4593	down
KHDRBS2	-0.917279	4.99038	-7.22497	1.72E-10	2.79E-09	13.4539	not
SGIP1	-2.63619	6.69705	-7.21811	1.78E-10	2.87E-09	13.4227	down
ADCY1	-1.68297	6.32751	-7.21689	1.79E-10	2.89E-09	13.4173	not
CAP2	-2.67141	9.21245	-7.21305	1.82E-10	2.93E-09	13.3998	down
SBF1	-1.08169	7.65276	-7.21181	1.83E-10	2.95E-09	13.3942	not
MAPK8IP3	-0.999226	6.81612	-7.21127	1.83E-10	2.95E-09	13.3917	not
ZNF300	2.34725	8.39936	7.20847	1.86E-10	2.99E-09	13.3791	up
GPRASP2	-1.79684	9.64337	-7.20757	1.86E-10	3.00E-09	13.375	not
TARS1	1.08958	9.9811	7.20638	1.87E-10	3.01E-09	13.3696	not
MED14	1.00114	6.91848	7.20556	1.88E-10	3.02E-09	13.3658	not
KLK6	-3.49822	6.52303	-7.20451	1.89E-10	3.03E-09	13.3611	down
KNTC1	1.88801	6.91209	7.2032	1.90E-10	3.05E-09	13.3551	not
SHCBP1	2.4748	6.93009	7.20126	1.92E-10	3.07E-09	13.3464	up
ZNF559	1.38972	9.35081	7.19127	2.01E-10	3.21E-09	13.3011	not
GJB6	-4.45333	5.62193	-7.18715	2.05E-10	3.27E-09	13.2824	down
UNC5A	-3.15541	6.12475	-7.18679	2.05E-10	3.27E-09	13.2808	down
PITPNM1	-1.12867	7.22784	-7.18668	2.05E-10	3.27E-09	13.2803	not
FUT1	-0.583658	4.96168	-7.18272	2.09E-10	3.33E-09	13.2623	not
ZKSCAN4	0.88534	7.15741	7.1815	2.10E-10	3.35E-09	13.2568	not
HAGHL	-0.9415	6.63488	-7.17981	2.12E-10	3.37E-09	13.2491	not
ZWINT	2.59141	8.41083	7.17658	2.15E-10	3.42E-09	13.2345	up
MYD88	1.77023	9.38738	7.17617	2.15E-10	3.42E-09	13.2327	not
PDE2A	-3.16655	7.65583	-7.17452	2.17E-10	3.44E-09	13.2252	down
PSMB8	2.24528	8.72035	7.17377	2.18E-10	3.45E-09	13.2218	up
VANGL2	2.48429	7.87794	7.17371	2.18E-10	3.45E-09	13.2215	up
PPFIA2	-2.56986	6.63419	-7.1722	2.19E-10	3.47E-09	13.2147	down
COX4I1	-0.751542	12.48	-7.16882	2.23E-10	3.52E-09	13.1994	not
OSBP2	-0.638645	6.04016	-7.16627	2.25E-10	3.56E-09	13.1878	not
G3BP1	1.04105	8.54412	7.16188	2.30E-10	3.63E-09	13.168	not
C10orf90	-0.78434	5.03197	-7.15173	2.41E-10	3.80E-09	13.122	not
SLIT2	-2.74516	7.03262	-7.15147	2.41E-10	3.80E-09	13.1208	down
NKIRAS1	-1.56406	8.86548	-7.14743	2.46E-10	3.86E-09	13.1026	not
MAPK7	1.11645	7.47122	7.14564	2.48E-10	3.89E-09	13.0944	not
DNAJB11	1.10959	9.55238	7.13924	2.55E-10	4.00E-09	13.0655	not
DNAAF5	1.38669	7.89127	7.13919	2.55E-10	4.00E-09	13.0653	not
HNRNPM	0.989628	10.8122	7.13853	2.56E-10	4.01E-09	13.0623	not
EPS15	-1.68745	10.082	-7.13289	2.63E-10	4.11E-09	13.0368	not
CDKN2D	-1.42335	6.90749	-7.13199	2.64E-10	4.13E-09	13.0327	not
NT5DC1	-2.14881	6.44954	-7.1274	2.70E-10	4.21E-09	13.0119	down
IGSF8	-1.59632	7.09043	-7.12537	2.72E-10	4.25E-09	13.0027	not
CALN1	-1.30523	5.21084	-7.12468	2.73E-10	4.25E-09	12.9996	not
TMEM263	1.15647	10.2525	7.12438	2.73E-10	4.25E-09	12.9983	not
POPDC3	-3.07075	5.86704	-7.12417	2.74E-10	4.25E-09	12.9973	down
ZNF627	1.01781	9.26298	7.12412	2.74E-10	4.25E-09	12.9971	not
EHD4	1.56248	8.00689	7.12281	2.75E-10	4.28E-09	12.9912	not
SOSTDC1	-2.27865	5.06931	-7.12065	2.78E-10	4.31E-09	12.9815	down
AKAP6	-1.32114	6.16354	-7.1187	2.81E-10	4.35E-09	12.9726	not
ARRB1	-0.954933	5.82383	-7.11826	2.81E-10	4.35E-09	12.9706	not
MAP3K13	-0.80679	5.53567	-7.11736	2.82E-10	4.37E-09	12.9666	not
PLCL1	-2.98957	6.58909	-7.11164	2.90E-10	4.48E-09	12.9407	down
SUCLA2	-1.31051	10.3318	-7.11086	2.91E-10	4.49E-09	12.9372	not
GALNT9	-1.10893	6.35619	-7.11026	2.92E-10	4.50E-09	12.9345	not
FBXL16	-1.77261	7.92709	-7.10939	2.93E-10	4.51E-09	12.9305	not
LIG4	-0.928331	7.40104	-7.10683	2.96E-10	4.56E-09	12.919	not
CPVL	2.63228	8.02594	7.10663	2.97E-10	4.56E-09	12.9181	up
LYPLA1	1.25355	9.97888	7.10511	2.99E-10	4.59E-09	12.9112	not
DYNC1I1	-3.60107	8.33039	-7.10433	3.00E-10	4.60E-09	12.9077	down
UBE2QL1	-3.48697	7.92693	-7.10144	3.04E-10	4.66E-09	12.8946	down
FSTL1	2.04449	10.4631	7.09993	3.06E-10	4.69E-09	12.8878	up
PICK1	-0.770586	7.3518	-7.09323	3.16E-10	4.83E-09	12.8576	not
HERC3	-0.608152	5.02767	-7.0915	3.18E-10	4.86E-09	12.8497	not
RAB6B	-1.68794	8.76936	-7.09021	3.20E-10	4.89E-09	12.8439	not
FAM20B	-0.998726	8.52672	-7.08348	3.30E-10	5.04E-09	12.8135	not
RAF1	0.983473	9.60826	7.08255	3.31E-10	5.05E-09	12.8093	not
CAMTA1	-2.41579	8.62383	-7.08159	3.33E-10	5.07E-09	12.805	down
TTC7B	-1.80824	8.70541	-7.07947	3.36E-10	5.12E-09	12.7954	not
DTL	2.91607	7.43354	7.07901	3.37E-10	5.12E-09	12.7934	up
SV2A	-1.63003	9.12369	-7.07615	3.41E-10	5.18E-09	12.7804	not
KIF3C	-1.64244	8.55202	-7.07605	3.42E-10	5.18E-09	12.78	not
FAM131A	-1.27639	7.4323	-7.07411	3.45E-10	5.22E-09	12.7712	not
TXNDC17	1.24811	10.7813	7.0723	3.47E-10	5.26E-09	12.7631	not
CNTN6	-0.88248	4.78648	-7.07212	3.48E-10	5.26E-09	12.7622	not
PHLPP2	-1.29589	7.9735	-7.06939	3.52E-10	5.32E-09	12.75	not
RAD51AP1	2.79544	7.28331	7.06447	3.60E-10	5.44E-09	12.7277	up
CD200	-2.36989	7.61707	-7.06195	3.64E-10	5.50E-09	12.7164	down
BTRC	-0.95531	6.36925	-7.05719	3.72E-10	5.62E-09	12.6949	not
NCAPG	2.76659	7.21392	7.05468	3.77E-10	5.67E-09	12.6836	up
TTC31	1.13524	7.59402	7.05209	3.81E-10	5.74E-09	12.6719	not
TANC1	1.57508	9.7287	7.05169	3.82E-10	5.74E-09	12.6701	not
PNLDC1	-0.349071	4.36832	-7.049	3.87E-10	5.81E-09	12.658	not
NES	2.17833	9.53411	7.04738	3.90E-10	5.85E-09	12.6507	up
PHACTR1	-2.70396	6.96495	-7.0471	3.90E-10	5.85E-09	12.6494	down
CELF5	-1.58237	5.82251	-7.04692	3.90E-10	5.85E-09	12.6486	not
GPX1	1.04102	10.7931	7.04422	3.95E-10	5.92E-09	12.6364	not
VEZF1	1.04527	10.3087	7.04218	3.99E-10	5.97E-09	12.6272	not
TAGLN3	-3.14756	9.00508	-7.04107	4.01E-10	5.99E-09	12.6222	down
PLA2G6	-0.985567	7.01636	-7.03677	4.09E-10	6.10E-09	12.6029	not
SLC30A6	1.20268	6.58173	7.03295	4.16E-10	6.21E-09	12.5856	not
KIFC2	-1.60839	7.64397	-7.031	4.20E-10	6.26E-09	12.5768	not
ST6GALNAC6	-1.0505	6.78923	-7.03078	4.20E-10	6.26E-09	12.5759	not
PNMA8A	-1.49746	10.4642	-7.02653	4.29E-10	6.38E-09	12.5567	not
VAMP2	-1.96229	7.76254	-7.02383	4.34E-10	6.45E-09	12.5445	not
SLC27A2	-0.653752	4.46467	-7.02057	4.41E-10	6.54E-09	12.5299	not
SYNJ2	-1.41487	5.7485	-7.01655	4.49E-10	6.66E-09	12.5118	not
MARCHF11	-0.87733	4.78221	-7.01196	4.58E-10	6.79E-09	12.4911	not
OSTC	1.33704	9.82201	7.01129	4.60E-10	6.81E-09	12.4881	not
SLC25A22	-1.34655	6.93176	-7.00827	4.66E-10	6.89E-09	12.4745	not
COL1A2	4.26123	9.91434	7.00724	4.68E-10	6.92E-09	12.4699	up
SERINC1	-1.14304	11.9092	-7.00375	4.76E-10	7.03E-09	12.4541	not
DIRAS2	-4.27781	8.46354	-7.00317	4.77E-10	7.04E-09	12.4515	down
HENMT1	-2.26023	6.90852	-6.99804	4.89E-10	7.20E-09	12.4285	down
EZH1	-0.920936	8.36851	-6.99491	4.96E-10	7.30E-09	12.4144	not
MAPKAPK5	0.828759	7.9205	6.99386	4.98E-10	7.33E-09	12.4096	not
HRH3	-0.43447	6.04525	-6.99317	5.00E-10	7.34E-09	12.4066	not
ATP6V0A2	1.54915	6.16154	6.99291	5.00E-10	7.34E-09	12.4054	not
RAB37	-0.813988	4.73489	-6.99285	5.00E-10	7.34E-09	12.4051	not
LYSMD4	-0.882676	6.18526	-6.99009	5.07E-10	7.43E-09	12.3927	not
LPAR6	1.55712	8.832	6.98812	5.11E-10	7.49E-09	12.3838	not
TYMS	2.44484	9.88893	6.98671	5.15E-10	7.53E-09	12.3775	up
SPPL2A	1.40415	8.94539	6.98444	5.20E-10	7.60E-09	12.3673	not
ZNF217	2.49129	7.54409	6.98385	5.21E-10	7.61E-09	12.3646	up
ACKR3	2.43878	9.1418	6.98301	5.23E-10	7.64E-09	12.3609	up
PARP9	2.33287	8.40256	6.98256	5.24E-10	7.65E-09	12.3588	up
TSPAN8	-1.60799	4.74609	-6.97966	5.31E-10	7.74E-09	12.3458	not
CRHBP	-1.95013	4.8007	-6.97361	5.46E-10	7.95E-09	12.3186	not
TARS3	-0.904929	6.97968	-6.97273	5.49E-10	7.98E-09	12.3146	not
CADPS2	-3.04332	7.17473	-6.9718	5.51E-10	8.00E-09	12.3104	down
PPIB	1.69186	10.9914	6.96578	5.66E-10	8.22E-09	12.2834	not
SPTBN2	-1.65066	6.31455	-6.96217	5.76E-10	8.35E-09	12.2672	not
ACTR1B	-0.882653	8.73455	-6.95989	5.82E-10	8.43E-09	12.257	not
TYMSOS	-0.928604	5.56107	-6.9592	5.84E-10	8.45E-09	12.2538	not
CALM3	-1.5125	9.10189	-6.95892	5.84E-10	8.45E-09	12.2526	not
SMAD5	1.06902	8.04674	6.95837	5.86E-10	8.47E-09	12.2501	not
WLS	1.8835	10.0204	6.95664	5.91E-10	8.52E-09	12.2423	not
TESK2	-1.19622	6.47211	-6.95654	5.91E-10	8.52E-09	12.2419	not
ILF2	1.30224	10.1223	6.95644	5.91E-10	8.52E-09	12.2414	not
RPS5	0.989769	13.0118	6.9537	5.99E-10	8.61E-09	12.2291	not
BSCL2	-2.00394	9.48515	-6.95365	5.99E-10	8.61E-09	12.2289	down
CCDC92	-1.50127	9.52736	-6.94984	6.09E-10	8.76E-09	12.2118	not
DUS3L	1.31794	7.02821	6.94893	6.12E-10	8.79E-09	12.2077	not
INSM2	-1.23589	5.38444	-6.94543	6.22E-10	8.92E-09	12.192	not
MTURN	-2.5373	7.80954	-6.94203	6.31E-10	9.05E-09	12.1767	down
CA11	-3.30227	7.44207	-6.94101	6.34E-10	9.09E-09	12.1722	down
MSH5	1.67914	6.04316	6.9403	6.36E-10	9.11E-09	12.1689	not
SLITRK1	-3.16994	5.62492	-6.93907	6.40E-10	9.15E-09	12.1634	down
RANGAP1	-1.0655	7.44881	-6.93761	6.44E-10	9.20E-09	12.1569	not
ASCC3	1.10765	7.01133	6.93631	6.48E-10	9.25E-09	12.1511	not
CORO1C	1.4727	10.212	6.93405	6.55E-10	9.34E-09	12.1409	not
BCDIN3D	1.09938	6.37613	6.93311	6.58E-10	9.37E-09	12.1367	not
ZNF555	1.01201	6.42045	6.93275	6.59E-10	9.38E-09	12.1351	not
HNRNPA2B1	0.907209	12.238	6.92818	6.73E-10	9.57E-09	12.1146	not
B4GAT1	-1.21482	10.6372	-6.92367	6.87E-10	9.76E-09	12.0943	not
FBXO2	-2.18035	7.49825	-6.92264	6.90E-10	9.80E-09	12.0897	down
HCN2	-0.807005	5.30558	-6.92155	6.93E-10	9.84E-09	12.0848	not
LBR	1.5054	9.8634	6.92121	6.94E-10	9.84E-09	12.0833	not
GPCPD1	1.28156	7.30093	6.91651	7.09E-10	1.00E-08	12.0622	not
TRAPPC9	-0.558433	7.16464	-6.91621	7.10E-10	1.01E-08	12.0609	not
NCAPG2	2.123	7.0032	6.91483	7.15E-10	1.01E-08	12.0547	up
SLC26A4	-1.17366	4.58052	-6.913	7.21E-10	1.02E-08	12.0465	not
BRI3	1.17629	9.7794	6.91249	7.23E-10	1.02E-08	12.0442	not
RPS6KA5	-1.65194	6.98641	-6.9115	7.26E-10	1.02E-08	12.0398	not
MORC4	1.85268	7.39672	6.9107	7.29E-10	1.03E-08	12.0362	not
ELOVL4	-2.46517	7.16938	-6.91011	7.30E-10	1.03E-08	12.0335	down
PTTG1	2.21954	9.824	6.90696	7.41E-10	1.04E-08	12.0194	up
OXCT1	-1.35486	9.97093	-6.90609	7.44E-10	1.05E-08	12.0155	not
AMPH	-3.06734	7.68722	-6.90364	7.52E-10	1.06E-08	12.0045	down
FLNA	2.37446	9.23197	6.90253	7.56E-10	1.06E-08	11.9995	up
CABYR	-1.25809	5.23898	-6.89655	7.77E-10	1.09E-08	11.9727	not
CLSTN1	-1.47489	10.7923	-6.8961	7.79E-10	1.09E-08	11.9707	not
PSME2	1.20935	10.6723	6.89575	7.80E-10	1.09E-08	11.9692	not
KIAA0930	-1.42587	8.09895	-6.89377	7.87E-10	1.10E-08	11.9603	not
FBXO40	-0.469945	4.98856	-6.89144	7.95E-10	1.11E-08	11.9499	not
UNC119B	0.987071	9.99542	6.88968	8.02E-10	1.12E-08	11.942	not
AURKA	2.3662	7.32315	6.88691	8.12E-10	1.13E-08	11.9296	up
RIMS2	-2.82435	6.98526	-6.88371	8.24E-10	1.15E-08	11.9153	down
SYN3	-1.35717	5.48908	-6.88274	8.28E-10	1.15E-08	11.9109	not
NGRN	-0.908137	11.4392	-6.87865	8.43E-10	1.17E-08	11.8926	not
ZNF140	1.07246	8.41185	6.87742	8.48E-10	1.18E-08	11.8871	not
WDR1	1.28764	10.2239	6.87714	8.49E-10	1.18E-08	11.8858	not
CD58	2.52558	7.88123	6.87446	8.60E-10	1.19E-08	11.8738	up
TMEM14A	-1.01912	10.4142	-6.87016	8.77E-10	1.22E-08	11.8546	not
CDCA7L	3.11408	8.9245	6.86916	8.81E-10	1.22E-08	11.8501	up
TPM3	-0.763363	6.59573	-6.86661	8.91E-10	1.23E-08	11.8387	not
STK36	1.42771	7.82581	6.86549	8.95E-10	1.24E-08	11.8337	not
PRRC1	1.1322	8.75958	6.85545	9.37E-10	1.30E-08	11.7888	not
STAM2	0.605464	6.82409	6.85473	9.41E-10	1.30E-08	11.7855	not
ANTXR2	1.7945	7.22513	6.8531	9.48E-10	1.31E-08	11.7782	not
DRD5	-0.530925	5.06194	-6.85048	9.59E-10	1.32E-08	11.7665	not
CENPF	2.9603	7.72682	6.84779	9.71E-10	1.34E-08	11.7545	up
RNFT1	1.4671	6.89158	6.8475	9.72E-10	1.34E-08	11.7532	not
SAAL1	1.18687	7.35257	6.84722	9.73E-10	1.34E-08	11.7519	not
DKC1	0.936885	9.03807	6.84697	9.74E-10	1.34E-08	11.7508	not
CLIP4	-1.16088	8.50073	-6.83778	1.02E-09	1.39E-08	11.7097	not
CDK1	2.91509	7.65928	6.83068	1.05E-09	1.44E-08	11.678	up
SNCG	-1.34534	6.52855	-6.8306	1.05E-09	1.44E-08	11.6777	not
ACOT7	-1.69833	8.48013	-6.83033	1.05E-09	1.44E-08	11.6764	not
PAK5	-2.74209	6.10019	-6.82832	1.06E-09	1.45E-08	11.6675	down
ATP6V1G2	-3.36704	8.71241	-6.82808	1.06E-09	1.45E-08	11.6664	down
ALAD	-0.884158	6.94678	-6.82755	1.06E-09	1.45E-08	11.664	not
TUBG2	-1.52362	7.98857	-6.82672	1.07E-09	1.46E-08	11.6603	not
DYNC2I2	1.36921	8.01292	6.82461	1.08E-09	1.47E-08	11.6509	not
POGLUT2	1.7727	6.6648	6.81837	1.11E-09	1.51E-08	11.623	not
KIF14	2.65992	7.04923	6.81402	1.13E-09	1.54E-08	11.6036	up
POU6F2	-0.465541	4.36231	-6.8119	1.14E-09	1.55E-08	11.5941	not
CDC42SE2	-1.02306	6.71443	-6.8002	1.21E-09	1.64E-08	11.5419	not
RPL12	1.13218	12.3469	6.79913	1.21E-09	1.64E-08	11.5371	not
ELAC1	0.853517	5.98357	6.79776	1.22E-09	1.65E-08	11.5311	not
HDAC11	-0.735966	7.0719	-6.79512	1.23E-09	1.67E-08	11.5193	not
GRM1	-0.469398	4.88124	-6.79438	1.24E-09	1.68E-08	11.516	not
B4GALT6	-1.95602	5.79244	-6.79181	1.25E-09	1.69E-08	11.5045	not
TUBB4A	-3.54414	7.44797	-6.79042	1.26E-09	1.70E-08	11.4983	down
TP53	1.65357	6.36818	6.78994	1.26E-09	1.71E-08	11.4962	not
ANXA5	2.0602	11.9521	6.78878	1.27E-09	1.71E-08	11.491	up
ZNF766	1.18732	8.11227	6.78782	1.28E-09	1.72E-08	11.4867	not
RNASEH2A	2.02236	8.71162	6.78522	1.29E-09	1.74E-08	11.4751	up
CNKSR2	-1.77794	5.76951	-6.7847	1.29E-09	1.74E-08	11.4728	not
ARHGAP42	2.04719	6.39003	6.77944	1.32E-09	1.78E-08	11.4493	up
RBM28	1.35982	8.60215	6.77922	1.33E-09	1.78E-08	11.4483	not
CNTNAP1	-1.62731	8.6175	-6.77565	1.35E-09	1.81E-08	11.4325	not
HAPLN2	-1.47289	6.58956	-6.77403	1.36E-09	1.82E-08	11.4252	not
FAM124A	-0.48436	5.36344	-6.77347	1.36E-09	1.83E-08	11.4227	not
ABR	-1.39804	7.93665	-6.77253	1.37E-09	1.83E-08	11.4186	not
HLA-DMA	2.1604	8.47962	6.77178	1.37E-09	1.84E-08	11.4152	up
KIF5A	-1.84362	5.54862	-6.77135	1.37E-09	1.84E-08	11.4133	not
AGPAT5	1.25671	10.7487	6.77032	1.38E-09	1.85E-08	11.4087	not
TRIM24	1.63596	9.46568	6.76925	1.39E-09	1.85E-08	11.4039	not
HABP4	-1.07626	7.33477	-6.76886	1.39E-09	1.85E-08	11.4022	not
SLC39A1	1.30878	7.61899	6.76658	1.40E-09	1.87E-08	11.392	not
ZCCHC8	0.994471	8.87974	6.76474	1.42E-09	1.89E-08	11.3839	not
PGAP6	1.38706	6.70421	6.76367	1.42E-09	1.89E-08	11.3791	not
KCNC1	-1.29859	5.19618	-6.76161	1.44E-09	1.91E-08	11.3699	not
CALD1	1.59802	9.33578	6.75549	1.48E-09	1.96E-08	11.3426	not
C10orf88	-1.2447	6.54669	-6.75467	1.48E-09	1.97E-08	11.339	not
GABRA2	-4.48002	6.30867	-6.7546	1.48E-09	1.97E-08	11.3387	down
NAP1L2	-3.71098	7.78126	-6.75433	1.48E-09	1.97E-08	11.3375	down
ZNF107	0.964198	6.2956	6.75201	1.50E-09	1.99E-08	11.3271	not
ATRNL1	-2.24335	5.89342	-6.75123	1.51E-09	1.99E-08	11.3236	down
SSX2IP	-1.90669	7.53594	-6.74445	1.55E-09	2.05E-08	11.2935	not
LAP3	1.47347	10.8043	6.74374	1.56E-09	2.06E-08	11.2903	not
NOTCH2	1.31521	8.53236	6.74143	1.57E-09	2.08E-08	11.28	not
SNRPF	1.18691	9.84746	6.73985	1.59E-09	2.09E-08	11.273	not
MAPK11	-0.589018	6.46348	-6.73984	1.59E-09	2.09E-08	11.2729	not
AMMECR1L	0.939874	8.97774	6.73731	1.60E-09	2.11E-08	11.2617	not
PDZD4	-1.61247	8.02324	-6.73181	1.64E-09	2.16E-08	11.2373	not
KIF1A	-2.04491	8.49013	-6.72738	1.68E-09	2.21E-08	11.2175	down
NFE2L2	1.00044	10.1368	6.72438	1.70E-09	2.23E-08	11.2042	not
NCBP2	0.893502	9.64437	6.72371	1.71E-09	2.24E-08	11.2012	not
DDAH2	1.21246	8.58805	6.72221	1.72E-09	2.25E-08	11.1945	not
ZBTB20	1.60254	11.107	6.72081	1.73E-09	2.27E-08	11.1883	not
CAMK2B	-3.17416	7.86064	-6.72047	1.73E-09	2.27E-08	11.1868	down
XPO5	0.975212	8.1174	6.71981	1.74E-09	2.27E-08	11.1839	not
ETV6	0.979726	6.85408	6.71936	1.74E-09	2.28E-08	11.1819	not
ENKD1	1.20642	6.86458	6.7148	1.78E-09	2.32E-08	11.1616	not
CXCR4	2.63235	7.95994	6.71334	1.79E-09	2.33E-08	11.1551	up
ADARB2-AS1	-0.420612	5.08713	-6.71285	1.79E-09	2.34E-08	11.153	not
CACYBP	-0.761001	9.43297	-6.71108	1.81E-09	2.35E-08	11.1451	not
SF3B6	1.0513	11.5232	6.71058	1.81E-09	2.36E-08	11.1429	not
MECP2	-0.661779	7.5329	-6.71009	1.81E-09	2.36E-08	11.1407	not
SOD1	-0.798076	12.4257	-6.70602	1.85E-09	2.40E-08	11.1226	not
C15orf61	-1.01423	9.42806	-6.70595	1.85E-09	2.40E-08	11.1223	not
LRFN2	-0.425254	4.63109	-6.70294	1.87E-09	2.43E-08	11.1089	not
CTNNA3	-0.957662	5.34221	-6.70149	1.89E-09	2.45E-08	11.1025	not
SMARCE1	0.936065	10.5151	6.69979	1.90E-09	2.46E-08	11.0949	not
MKRN1	0.876831	10.0769	6.69718	1.92E-09	2.49E-08	11.0834	not
SOX2	1.97593	10.3633	6.69715	1.92E-09	2.49E-08	11.0832	not
PROS1	2.91201	8.2596	6.69697	1.93E-09	2.49E-08	11.0824	up
TRIOBP	0.854903	8.37754	6.69566	1.94E-09	2.50E-08	11.0766	not
PABPC1L	2.2969	7.77521	6.6945	1.95E-09	2.51E-08	11.0714	up
YWHAB	-0.808113	11.3481	-6.69357	1.96E-09	2.52E-08	11.0673	not
SNRPD3	0.969489	10.8508	6.69025	1.99E-09	2.56E-08	11.0526	not
WSB2	-0.936319	11.6148	-6.6899	1.99E-09	2.56E-08	11.051	not
POLD2	0.852432	9.1024	6.68729	2.01E-09	2.59E-08	11.0394	not
PIP5K1B	-2.66261	6.66981	-6.68671	2.02E-09	2.59E-08	11.0368	down
CKAP4	1.21357	9.31194	6.68441	2.04E-09	2.62E-08	11.0266	not
IGFBP7	1.57283	12.318	6.68149	2.07E-09	2.65E-08	11.0137	not
WDR17	-1.38227	5.81647	-6.68094	2.07E-09	2.66E-08	11.0113	not
PRNP	-1.34517	10.7573	-6.67871	2.09E-09	2.68E-08	11.0014	not
ZMYM1	1.32414	5.76466	6.67849	2.09E-09	2.68E-08	11.0004	not
ADAMTS8	-1.07227	5.75604	-6.67817	2.10E-09	2.68E-08	10.9989	not
SCAMP5	-1.71676	8.2158	-6.67728	2.11E-09	2.69E-08	10.995	not
CSTA	2.05433	6.91233	6.67684	2.11E-09	2.70E-08	10.9931	up
BRINP1	-3.17629	7.55036	-6.67482	2.13E-09	2.72E-08	10.9841	down
PGM3	1.30066	7.97679	6.67353	2.14E-09	2.73E-08	10.9783	not
TGFBI	3.33145	9.58463	6.6714	2.16E-09	2.76E-08	10.9689	up
NUP85	1.24681	9.08594	6.66815	2.19E-09	2.80E-08	10.9545	not
PTPRN	-2.18739	5.94817	-6.66623	2.21E-09	2.82E-08	10.946	down
SEC61A1	1.57175	9.2847	6.66385	2.24E-09	2.85E-08	10.9354	not
CAMK1D	-1.70965	6.68523	-6.66307	2.25E-09	2.85E-08	10.932	not
PPP4C	1.15962	8.92177	6.66108	2.27E-09	2.88E-08	10.9232	not
PLEKHH1	-2.83604	8.23324	-6.65865	2.29E-09	2.91E-08	10.9124	down
APEX1	1.00291	11.5523	6.65723	2.31E-09	2.92E-08	10.9061	not
GINS2	2.17095	7.84374	6.65672	2.31E-09	2.93E-08	10.9038	up
NUF2	3.04283	7.43927	6.6562	2.32E-09	2.93E-08	10.9015	up
RAP1GDS1	-1.35223	9.37631	-6.6526	2.35E-09	2.98E-08	10.8856	not
RPA1	1.00598	10.0367	6.65216	2.36E-09	2.98E-08	10.8836	not
KATNB1	-0.952572	7.40216	-6.64742	2.41E-09	3.04E-08	10.8626	not
ZC3HC1	1.03496	8.85994	6.64214	2.47E-09	3.12E-08	10.8392	not
KIF11	2.80733	7.01606	6.63982	2.49E-09	3.15E-08	10.829	up
RPL11	0.841838	13.2884	6.63911	2.50E-09	3.15E-08	10.8258	not
PRRX1	2.27832	8.7182	6.63744	2.52E-09	3.17E-08	10.8184	up
PEBP1	-1.0221	11.9577	-6.63609	2.54E-09	3.19E-08	10.8124	not
MRAP2	-2.95063	6.64418	-6.63568	2.54E-09	3.20E-08	10.8106	down
KRCC1	0.923647	8.91369	6.63533	2.55E-09	3.20E-08	10.8091	not
TOR3A	0.776248	7.30772	6.63222	2.58E-09	3.24E-08	10.7953	not
TIMP1	3.24154	11.4941	6.62938	2.61E-09	3.28E-08	10.7827	up
PIGZ	-1.44162	7.16442	-6.62827	2.63E-09	3.29E-08	10.7778	not
DISP1	1.54665	7.22597	6.6281	2.63E-09	3.29E-08	10.7771	not
CAPN2	1.13153	11.7483	6.62478	2.67E-09	3.34E-08	10.7624	not
FIG4	-0.973634	9.23774	-6.62402	2.68E-09	3.35E-08	10.759	not
IMPDH2	1.29936	10.2547	6.6227	2.69E-09	3.37E-08	10.7532	not
FMNL1	-0.681547	6.62926	-6.62252	2.70E-09	3.37E-08	10.7524	not
SLC25A27	-1.5512	5.80311	-6.62156	2.71E-09	3.38E-08	10.7481	not
SRSF1	0.935723	10.1991	6.62079	2.72E-09	3.39E-08	10.7447	not
MITD1	0.915472	9.12658	6.61769	2.76E-09	3.43E-08	10.731	not
ABHD17B	-1.06697	8.13562	-6.61653	2.77E-09	3.45E-08	10.7259	not
FOS	2.8063	9.62682	6.6145	2.80E-09	3.48E-08	10.7169	up
MBP	-2.64789	7.92608	-6.61183	2.83E-09	3.52E-08	10.7051	down
TMEM242	-0.823792	7.37225	-6.61042	2.85E-09	3.54E-08	10.6989	not
SLC45A1	-1.09788	6.55183	-6.60667	2.90E-09	3.60E-08	10.6823	not
JAG1	2.0363	8.21045	6.60256	2.95E-09	3.66E-08	10.6641	up
IFT81	0.566747	6.47307	6.59932	2.99E-09	3.71E-08	10.6498	not
NIPAL3	-1.96434	7.89846	-6.59654	3.03E-09	3.75E-08	10.6375	not
HTR3B	-0.533245	4.61251	-6.59626	3.04E-09	3.76E-08	10.6362	not
SEMA4A	-1.03434	6.21182	-6.59529	3.05E-09	3.77E-08	10.632	not
TRIM4	1.41436	8.5717	6.59182	3.10E-09	3.83E-08	10.6166	not
INTS9	1.09026	7.32168	6.59115	3.11E-09	3.84E-08	10.6137	not
SSBP1	0.922134	11.1212	6.58939	3.13E-09	3.86E-08	10.6059	not
ELAPOR2	-1.66768	6.29327	-6.58852	3.14E-09	3.88E-08	10.6021	not
SMIM7	0.826081	9.54984	6.58785	3.15E-09	3.88E-08	10.5991	not
NEMP1	1.45911	6.598	6.58752	3.16E-09	3.89E-08	10.5976	not
SUCO	1.12241	9.58955	6.58668	3.17E-09	3.90E-08	10.5939	not
ACTG1	0.595823	13.5035	6.58427	3.20E-09	3.94E-08	10.5833	not
GRID1	-0.874238	6.03338	-6.5818	3.24E-09	3.98E-08	10.5724	not
SHMT2	1.49563	8.66843	6.58019	3.26E-09	4.01E-08	10.5653	not
PRKD2	1.38893	7.58115	6.57986	3.27E-09	4.01E-08	10.5638	not
MPP1	-1.06179	8.35316	-6.57914	3.28E-09	4.02E-08	10.5606	not
GABPB1	1.00699	6.7319	6.5747	3.35E-09	4.10E-08	10.541	not
CAMK4	-0.964996	5.05549	-6.57456	3.35E-09	4.10E-08	10.5404	not
GUCD1	0.977031	8.75434	6.57176	3.39E-09	4.14E-08	10.528	not
SLC31A2	-2.09712	7.83934	-6.56938	3.43E-09	4.19E-08	10.5175	down
PSD	-0.976745	5.51146	-6.56473	3.50E-09	4.27E-08	10.497	not
ZBTB7A	-0.588892	5.71839	-6.56089	3.56E-09	4.34E-08	10.4801	not
KRT10-AS1	1.24685	7.48205	6.55872	3.60E-09	4.38E-08	10.4705	not
ERMN	-5.03726	7.28901	-6.55758	3.61E-09	4.40E-08	10.4655	down
MAST1	-1.13496	6.36648	-6.55534	3.65E-09	4.44E-08	10.4556	not
PDE1C	-0.891664	4.94698	-6.55497	3.66E-09	4.45E-08	10.454	not
OPA1	-1.10542	8.92395	-6.55216	3.70E-09	4.50E-08	10.4416	not
QTRT2	1.19197	6.92949	6.55181	3.71E-09	4.50E-08	10.44	not
NRXN1	-2.05105	7.12803	-6.55021	3.74E-09	4.53E-08	10.433	down
DBR1	0.920164	7.75185	6.55019	3.74E-09	4.53E-08	10.4329	not
MAPRE3	-1.51867	5.97144	-6.54947	3.75E-09	4.54E-08	10.4297	not
KCNIP2	-1.25025	5.1376	-6.54591	3.81E-09	4.61E-08	10.414	not
SCOC	-1.06797	10.8729	-6.54515	3.82E-09	4.62E-08	10.4107	not
DNPEP	0.888467	9.1494	6.54266	3.87E-09	4.67E-08	10.3997	not
STK33	1.4451	6.98074	6.53758	3.95E-09	4.78E-08	10.3773	not
NUDCD3	-0.835866	9.73804	-6.53721	3.96E-09	4.78E-08	10.3757	not
ANXA1	3.46498	10.7576	6.53661	3.97E-09	4.79E-08	10.3731	up
RNF220	-1.15801	8.57057	-6.53559	3.99E-09	4.81E-08	10.3686	not
TTC28	1.02144	6.12754	6.53495	4.00E-09	4.82E-08	10.3657	not
ZNF462	1.43211	9.37453	6.5349	4.00E-09	4.82E-08	10.3655	not
ANKRD39	-1.11127	7.0899	-6.53471	4.01E-09	4.82E-08	10.3647	not
HCN1	-0.647409	5.5143	-6.53079	4.08E-09	4.90E-08	10.3474	not
SNAP25	-4.66307	9.17767	-6.52748	4.14E-09	4.97E-08	10.3328	down
CNP	-2.05134	9.58336	-6.51966	4.29E-09	5.14E-08	10.2984	down
SSRP1	0.81559	9.54121	6.51861	4.31E-09	5.16E-08	10.2938	not
GLB1	1.13784	9.07387	6.5163	4.35E-09	5.21E-08	10.2836	not
TNIP2	1.27773	7.97903	6.5147	4.38E-09	5.25E-08	10.2766	not
CHST11	1.50382	6.47725	6.51063	4.46E-09	5.34E-08	10.2587	not
SEMA4D	-1.69986	7.25402	-6.51045	4.47E-09	5.34E-08	10.2579	not
MAP2K1	-1.14612	10.8907	-6.51023	4.47E-09	5.34E-08	10.2569	not
SPHKAP	-3.31257	6.30526	-6.50304	4.62E-09	5.51E-08	10.2253	down
MAPK3	-0.75206	8.74675	-6.50173	4.65E-09	5.54E-08	10.2195	not
LAMB2	1.99969	8.46743	6.50115	4.66E-09	5.55E-08	10.217	not
PXDC1	1.41737	9.37131	6.49946	4.69E-09	5.59E-08	10.2095	not
C2orf68	1.59267	7.51614	6.49891	4.70E-09	5.60E-08	10.2071	not
CLCA2	-0.231075	4.18729	-6.49883	4.71E-09	5.60E-08	10.2068	not
NBEA	-2.21564	7.92229	-6.49824	4.72E-09	5.61E-08	10.2042	down
PCSK2	-3.36879	6.44047	-6.49801	4.72E-09	5.61E-08	10.2032	down
MS4A7	2.01088	7.95844	6.49555	4.78E-09	5.67E-08	10.1924	up
ANGPT2	2.71553	8.16446	6.49314	4.83E-09	5.73E-08	10.1818	up
MRPL42	1.15379	8.92372	6.49209	4.85E-09	5.75E-08	10.1772	not
OTUB1	-0.908607	8.45048	-6.49122	4.87E-09	5.77E-08	10.1733	not
PER3	-0.948859	6.29454	-6.48894	4.92E-09	5.82E-08	10.1633	not
MTCH1	-0.755566	11.9749	-6.48643	4.98E-09	5.88E-08	10.1523	not
ACADSB	-1.21315	6.78604	-6.4832	5.05E-09	5.97E-08	10.1381	not
CERCAM	-1.66647	8.10901	-6.47938	5.14E-09	6.06E-08	10.1213	not
TSPOAP1	-1.63167	6.40701	-6.47859	5.15E-09	6.08E-08	10.1179	not
PYGL	2.5923	8.79838	6.47839	5.16E-09	6.08E-08	10.117	up
FAM71E1	-1.2278	6.18212	-6.47807	5.17E-09	6.09E-08	10.1156	not
SPTBN4	-0.646461	6.14362	-6.47625	5.21E-09	6.13E-08	10.1076	not
HID1	-0.588762	5.31018	-6.47466	5.25E-09	6.17E-08	10.1006	not
FAM199X	1.29656	6.7635	6.46992	5.36E-09	6.30E-08	10.0798	not
NEUROD2	-1.51551	5.55105	-6.4695	5.37E-09	6.31E-08	10.0779	not
CHSY1	1.55441	10.1842	6.46867	5.39E-09	6.33E-08	10.0743	not
S100A11	2.21129	9.63678	6.46651	5.44E-09	6.38E-08	10.0648	up
ASPHD1	-2.27417	8.181	-6.4653	5.47E-09	6.41E-08	10.0595	down
KCNG3	-0.462299	4.33861	-6.46367	5.51E-09	6.46E-08	10.0523	not
REV3L	1.46641	10.008	6.46275	5.53E-09	6.48E-08	10.0483	not
KARS1	0.775596	11.4362	6.46194	5.55E-09	6.50E-08	10.0447	not
URB2	0.96584	7.1839	6.45965	5.61E-09	6.56E-08	10.0347	not
CELF3	-0.828062	6.47811	-6.45877	5.63E-09	6.58E-08	10.0308	not
GJB1	-1.33417	6.48124	-6.458	5.65E-09	6.60E-08	10.0275	not
OPTN	-1.75681	8.73143	-6.45751	5.66E-09	6.61E-08	10.0253	not
SEM1	1.00247	8.50592	6.45314	5.78E-09	6.73E-08	10.0062	not
RPRML	-1.30554	5.59941	-6.44923	5.88E-09	6.85E-08	9.98898	not
GART	0.957932	7.78232	6.44779	5.92E-09	6.89E-08	9.98267	not
RHOF	-0.362114	5.32752	-6.44539	5.98E-09	6.96E-08	9.97217	not
SGO2	2.18255	7.28939	6.44398	6.02E-09	6.99E-08	9.96598	up
TEX261	0.722314	8.85179	6.44386	6.02E-09	6.99E-08	9.96544	not
ZNF700	1.40234	7.47712	6.44312	6.04E-09	7.01E-08	9.96222	not
SLC2A6	-0.989159	6.55862	-6.4431	6.04E-09	7.01E-08	9.96213	not
HHATL	-3.61399	6.9415	-6.43976	6.13E-09	7.11E-08	9.94746	down
ATP6V1A	-1.59384	9.28085	-6.43905	6.15E-09	7.13E-08	9.94435	not
RNPEP	1.0635	8.62447	6.43707	6.21E-09	7.19E-08	9.93567	not
TMEM168	0.958886	8.40875	6.43688	6.21E-09	7.19E-08	9.93485	not
NEDD1	1.50996	6.1284	6.43371	6.30E-09	7.28E-08	9.92095	not
FJX1	2.28076	9.35181	6.43179	6.36E-09	7.34E-08	9.91255	up
APLP1	-2.30533	9.70742	-6.43057	6.39E-09	7.38E-08	9.90719	down
BUD31	1.02569	10.1942	6.42829	6.46E-09	7.45E-08	9.89723	not
PRXL2C	1.15626	8.0792	6.42736	6.48E-09	7.47E-08	9.89315	not
PAICS	1.39037	10.9255	6.42691	6.50E-09	7.48E-08	9.89118	not
ZFAND6	1.02671	9.98592	6.42488	6.56E-09	7.55E-08	9.88227	not
ELOVL7	-2.7507	6.8253	-6.42398	6.58E-09	7.57E-08	9.87836	down
JPH4	-2.42324	7.68227	-6.42364	6.59E-09	7.58E-08	9.87685	down
GTF2IRD1	0.907968	9.17649	6.42107	6.67E-09	7.66E-08	9.86559	not
RPL23	0.700373	13.0518	6.41961	6.71E-09	7.70E-08	9.85919	not
SOWAHC	1.72844	8.08651	6.41811	6.76E-09	7.75E-08	9.85266	not
STARD13	-1.33037	7.23528	-6.416	6.82E-09	7.82E-08	9.84339	not
RAPGEF4	-2.94302	7.54091	-6.41407	6.88E-09	7.88E-08	9.83495	down
HIF1AN	-0.603685	6.95795	-6.40797	7.07E-09	8.09E-08	9.80827	not
SNF8	0.785885	8.92091	6.4036	7.21E-09	8.25E-08	9.78916	not
FBXL2	-2.62005	8.00387	-6.40209	7.26E-09	8.30E-08	9.78252	down
MCM5	1.65526	7.75571	6.40195	7.26E-09	8.30E-08	9.78192	not
FOXM1	2.57317	7.18699	6.4	7.33E-09	8.36E-08	9.77339	up
RTN2	-1.45455	6.36792	-6.39905	7.36E-09	8.39E-08	9.76926	not
UGDH	1.44954	8.07519	6.39891	7.36E-09	8.39E-08	9.76865	not
PPME1	-0.737524	9.24821	-6.39783	7.40E-09	8.43E-08	9.7639	not
DAPK2	-0.550977	5.64993	-6.39357	7.54E-09	8.58E-08	9.74529	not
RTBDN	-0.558623	5.57153	-6.39237	7.58E-09	8.62E-08	9.74005	not
MAPK1IP1L	0.857281	9.58319	6.39035	7.65E-09	8.69E-08	9.73121	not
ARRDC2	-1.16606	7.18709	-6.38962	7.67E-09	8.72E-08	9.72803	not
KIF20A	2.51406	7.32157	6.38509	7.83E-09	8.89E-08	9.70821	up
SS18	1.09736	7.58641	6.38496	7.84E-09	8.89E-08	9.70767	not
HSD11B1	-2.33042	5.94797	-6.38397	7.87E-09	8.92E-08	9.70334	down
FLRT2	-1.91628	7.29619	-6.37775	8.09E-09	9.16E-08	9.67617	not
DLGAP5	2.90388	6.54068	6.37512	8.19E-09	9.27E-08	9.66469	up
DCLRE1B	0.853831	6.64206	6.37257	8.28E-09	9.36E-08	9.65354	not
KLC2	-1.28587	5.64694	-6.37254	8.28E-09	9.36E-08	9.65341	not
EMC8	0.668917	9.14057	6.37242	8.29E-09	9.36E-08	9.65288	not
ZNF558	1.35158	9.12225	6.37204	8.30E-09	9.37E-08	9.6512	not
GNA13	1.01052	7.39374	6.36925	8.40E-09	9.48E-08	9.63906	not
MYCBP	1.05309	6.88625	6.36878	8.42E-09	9.49E-08	9.63697	not
TTC9B	-1.84914	7.13629	-6.36845	8.43E-09	9.50E-08	9.63555	not
STMN3	-1.19784	10.1033	-6.36763	8.47E-09	9.53E-08	9.63198	not
CDK17	-0.848661	7.92736	-6.36721	8.48E-09	9.54E-08	9.63013	not
SLC25A14	-0.855386	7.83614	-6.36628	8.52E-09	9.57E-08	9.62607	not
RCAN2	-4.11264	8.88796	-6.36528	8.56E-09	9.61E-08	9.6217	down
PLXNB2	1.40839	9.00532	6.36439	8.59E-09	9.64E-08	9.61781	not
IRF1	1.73994	7.15033	6.36204	8.68E-09	9.74E-08	9.60756	not
TECPR2	-0.885283	8.04769	-6.36139	8.70E-09	9.76E-08	9.60475	not
EPHA5	-1.73303	5.32442	-6.35721	8.87E-09	9.93E-08	9.58651	not
FBXO30	1.13665	8.36841	6.35403	9.00E-09	1.01E-07	9.57261	not
RTRAF	0.800994	11.7151	6.35379	9.00E-09	1.01E-07	9.57158	not
EEF1A2	-2.74439	8.37336	-6.35337	9.02E-09	1.01E-07	9.56974	down
ENTR1	0.972545	8.46298	6.35113	9.11E-09	1.02E-07	9.55996	not
CDC20	2.83121	7.79712	6.34928	9.19E-09	1.03E-07	9.55193	up
CASP3	1.54419	8.94624	6.34921	9.19E-09	1.03E-07	9.5516	not
NDRG3	-1.59234	8.37665	-6.34843	9.22E-09	1.03E-07	9.54821	not
TRIM3	-0.441608	5.2643	-6.34762	9.26E-09	1.03E-07	9.54465	not
GOT2	-1.00708	10.2813	-6.34667	9.29E-09	1.03E-07	9.54051	not
SLC25A44	-0.627355	8.1664	-6.34428	9.39E-09	1.05E-07	9.53009	not
SEC62	-0.779049	9.78279	-6.34293	9.45E-09	1.05E-07	9.5242	not
CRHR1	-0.399326	4.96585	-6.34221	9.48E-09	1.05E-07	9.52109	not
PPP4R1	1.21317	9.80323	6.3396	9.59E-09	1.06E-07	9.50972	not
FCGRT	1.39857	8.68816	6.33899	9.62E-09	1.07E-07	9.50705	not
RNF11	-0.879338	10.5253	-6.33852	9.64E-09	1.07E-07	9.505	not
EVI5L	-0.542847	6.24433	-6.33828	9.65E-09	1.07E-07	9.50394	not
UIMC1	0.727322	8.88129	6.33659	9.72E-09	1.08E-07	9.49658	not
ARL6	-0.830542	5.17156	-6.33563	9.76E-09	1.08E-07	9.49241	not
SAPCD1	1.13183	6.02032	6.33524	9.78E-09	1.08E-07	9.49069	not
CTNND1	0.988758	8.71883	6.33413	9.83E-09	1.09E-07	9.48588	not
PHACTR4	1.04248	8.62103	6.33394	9.84E-09	1.09E-07	9.48505	not
DLG4	-0.569858	5.70932	-6.33263	9.89E-09	1.09E-07	9.47933	not
RFC4	1.54098	8.93094	6.33256	9.90E-09	1.09E-07	9.47903	not
TARBP2	0.747351	7.33866	6.33076	9.98E-09	1.10E-07	9.47117	not
TRIM47	1.80129	9.05771	6.32957	1.00E-08	1.10E-07	9.46601	not
DERL2	1.0426	9.23563	6.32847	1.01E-08	1.11E-07	9.46123	not
RBM24	-2.34458	5.77094	-6.32822	1.01E-08	1.11E-07	9.46013	down
MYO9A	-0.736169	8.50037	-6.3246	1.03E-08	1.13E-07	9.44437	not
DDX24	-1.00134	10.0731	-6.324	1.03E-08	1.13E-07	9.44175	not
WDR5B	1.44298	6.94147	6.32363	1.03E-08	1.13E-07	9.44016	not
COG1	-0.837225	8.64924	-6.3236	1.03E-08	1.13E-07	9.44003	not
SFPQ	0.877579	10.1139	6.31928	1.05E-08	1.15E-07	9.42118	not
CCDC28A	-1.16995	8.92376	-6.31616	1.06E-08	1.17E-07	9.4076	not
PDIA4	1.44575	8.48263	6.31614	1.06E-08	1.17E-07	9.40754	not
BTN2A2	0.914282	6.64883	6.31411	1.07E-08	1.18E-07	9.3987	not
SLC45A3	-0.612914	5.34933	-6.3131	1.08E-08	1.18E-07	9.39432	not
CYFIP2	-1.98579	8.89223	-6.31263	1.08E-08	1.18E-07	9.39227	not
PRRG1	-2.27581	7.84042	-6.31033	1.09E-08	1.19E-07	9.38226	down
DRAM1	1.9694	7.25595	6.31026	1.09E-08	1.19E-07	9.38196	not
RALYL	-3.93244	7.00476	-6.30979	1.10E-08	1.19E-07	9.37992	down
RLIM	1.12552	6.76869	6.30869	1.10E-08	1.20E-07	9.3751	not
MACIR	-1.43968	8.48674	-6.30652	1.11E-08	1.21E-07	9.36569	not
TIPIN	1.3421	7.37784	6.30639	1.11E-08	1.21E-07	9.3651	not
AJAP1	-1.23111	5.25826	-6.30439	1.12E-08	1.22E-07	9.35643	not
ENPP2	-4.02529	8.03742	-6.30228	1.13E-08	1.23E-07	9.34726	down
GLE1	0.527967	6.45963	6.29841	1.15E-08	1.25E-07	9.33043	not
BTN3A2	2.25355	8.32607	6.29609	1.16E-08	1.26E-07	9.32035	up
ATP1B1	-2.32463	10.9989	-6.29408	1.17E-08	1.27E-07	9.3116	down
L1CAM	-0.633611	6.09795	-6.29216	1.18E-08	1.28E-07	9.30323	not
HSPH1	-1.25555	9.10835	-6.29177	1.19E-08	1.28E-07	9.30156	not
P3H4	1.40136	7.41474	6.29174	1.19E-08	1.28E-07	9.3014	not
CLUL1	-0.684362	4.40605	-6.2908	1.19E-08	1.29E-07	9.29732	not
PALB2	0.84321	8.08807	6.29069	1.19E-08	1.29E-07	9.29685	not
NONO	1.27751	10.4298	6.28552	1.22E-08	1.32E-07	9.2744	not
SLC32A1	-2.12454	5.3016	-6.28544	1.22E-08	1.32E-07	9.27403	down
SRSF9	0.944669	10.6883	6.28333	1.23E-08	1.33E-07	9.26489	not
HJURP	1.96027	6.71014	6.2821	1.24E-08	1.34E-07	9.25955	not
SEMA6B	-0.693236	5.92103	-6.28178	1.24E-08	1.34E-07	9.25814	not
TACC1	-1.04568	9.21743	-6.27243	1.29E-08	1.39E-07	9.21755	not
NCS1	-1.24089	6.60824	-6.27187	1.30E-08	1.39E-07	9.21513	not
HSPB3	-2.09747	5.8072	-6.26968	1.31E-08	1.41E-07	9.20562	down
RAPGEF2	-1.27427	8.06007	-6.26903	1.31E-08	1.41E-07	9.20278	not
MLXIPL	-0.69914	5.94875	-6.26589	1.33E-08	1.43E-07	9.18915	not
UQCRB	-1.21642	9.02723	-6.26406	1.34E-08	1.44E-07	9.18123	not
TTC23	1.13851	7.04822	6.26329	1.35E-08	1.44E-07	9.17787	not
TMEM138	0.947685	8.43034	6.26185	1.36E-08	1.45E-07	9.17162	not
MTMR6	-0.904876	9.60684	-6.26146	1.36E-08	1.45E-07	9.16995	not
GNS	1.16219	8.88775	6.26052	1.36E-08	1.46E-07	9.16585	not
MCM7	1.66061	9.54182	6.25902	1.37E-08	1.47E-07	9.15936	not
TIAM2	-2.19919	7.61745	-6.25756	1.38E-08	1.48E-07	9.15302	down
GPRASP1	-2.44912	8.68877	-6.25344	1.41E-08	1.50E-07	9.13516	down
ZFYVE28	-0.507184	5.7386	-6.25112	1.42E-08	1.52E-07	9.12509	not
TESC	-1.66465	6.39497	-6.25062	1.42E-08	1.52E-07	9.12294	not
MACROD2	-2.3095	5.99722	-6.24903	1.43E-08	1.53E-07	9.11605	down
CBLN4	-1.87627	5.36267	-6.2478	1.44E-08	1.54E-07	9.11072	not
COPB1	0.675933	11.1259	6.2477	1.44E-08	1.54E-07	9.11029	not
DPH6	1.1142	6.24067	6.24759	1.44E-08	1.54E-07	9.10979	not
TMEM267	1.05236	7.89686	6.24526	1.46E-08	1.55E-07	9.0997	not
SRSF10	0.864491	9.41774	6.24331	1.47E-08	1.56E-07	9.09125	not
RAB4B	-1.03487	8.21668	-6.2419	1.48E-08	1.57E-07	9.08513	not
ARHGAP18	1.90252	7.57489	6.23939	1.50E-08	1.59E-07	9.07425	not
DDX60L	1.76529	7.43193	6.2386	1.50E-08	1.59E-07	9.07084	not
NXT2	1.6156	8.13825	6.2373	1.51E-08	1.60E-07	9.06522	not
RPS27L	0.944321	7.57863	6.23716	1.51E-08	1.60E-07	9.06462	not
DPY19L4	1.07026	8.25247	6.2363	1.52E-08	1.61E-07	9.06087	not
SMYD1	-0.387354	4.81913	-6.2324	1.54E-08	1.63E-07	9.04399	not
XBP1	1.04637	10.6372	6.23008	1.56E-08	1.65E-07	9.03394	not
BORA	1.48546	6.51345	6.22855	1.57E-08	1.66E-07	9.02733	not
PRKACA	-0.609349	7.03583	-6.22784	1.58E-08	1.66E-07	9.02423	not
CPXM1	2.81393	7.59101	6.22746	1.58E-08	1.67E-07	9.02261	up
CTIF	-0.907727	6.96995	-6.22681	1.58E-08	1.67E-07	9.0198	not
WIF1	-4.16459	5.99805	-6.22352	1.61E-08	1.69E-07	9.00554	down
RPL19	0.774418	12.517	6.21944	1.64E-08	1.72E-07	8.9879	not
MOG	-4.09672	6.90071	-6.21606	1.66E-08	1.75E-07	8.97324	down
ZNF266	1.11322	9.31758	6.21472	1.67E-08	1.76E-07	8.96746	not
GPD1L	-1.64926	9.00291	-6.21325	1.68E-08	1.77E-07	8.96111	not
USP39	0.569579	8.10834	6.21165	1.69E-08	1.78E-07	8.95421	not
LYNX1	-0.857074	6.27293	-6.2113	1.70E-08	1.78E-07	8.95266	not
MADCAM1	-0.649217	5.69506	-6.21089	1.70E-08	1.78E-07	8.95092	not
DLEU1	1.3669	7.84605	6.2088	1.71E-08	1.80E-07	8.94187	not
NCL	0.73752	12.2345	6.20509	1.74E-08	1.83E-07	8.92581	not
GBP2	2.80626	8.27789	6.20409	1.75E-08	1.83E-07	8.9215	up
SHTN1	-2.86217	8.79233	-6.20238	1.76E-08	1.85E-07	8.91411	down
B4GALT4	0.97009	7.67652	6.19964	1.78E-08	1.87E-07	8.90225	not
GPR21	-0.553806	6.3301	-6.19666	1.81E-08	1.89E-07	8.8894	not
VPS25	0.839247	9.13496	6.1958	1.82E-08	1.90E-07	8.88566	not
YDJC	-1.12032	6.50695	-6.19328	1.84E-08	1.92E-07	8.8748	not
ARHGAP31	1.5911	7.58999	6.19155	1.85E-08	1.93E-07	8.86733	not
TACC3	1.65522	7.38535	6.18991	1.86E-08	1.94E-07	8.86022	not
TCF7L1	2.03488	7.34479	6.1881	1.88E-08	1.96E-07	8.85239	up
BCAS3	-0.916735	6.98025	-6.18718	1.89E-08	1.96E-07	8.84844	not
PLEKHG2	0.939986	6.67321	6.186	1.90E-08	1.97E-07	8.84334	not
CCP110	-1.34294	8.78875	-6.18521	1.90E-08	1.98E-07	8.83994	not
CHST1	-2.13296	7.11508	-6.18353	1.92E-08	1.99E-07	8.83269	down
UBE2A	0.606181	9.99601	6.18323	1.92E-08	1.99E-07	8.83136	not
NAP1L3	-2.47572	10.414	-6.18121	1.94E-08	2.01E-07	8.82266	down
RUFY1	0.764637	8.88901	6.18118	1.94E-08	2.01E-07	8.82255	not
EXOC6B	-1.32743	7.32334	-6.18094	1.94E-08	2.01E-07	8.82149	not
WHRN	-1.06714	6.76626	-6.17522	1.99E-08	2.06E-07	8.79681	not
GABRA3	-1.68102	5.01523	-6.17006	2.03E-08	2.11E-07	8.77454	not
PPP4R4	-0.746079	4.44861	-6.1697	2.04E-08	2.11E-07	8.77297	not
HDAC1	1.35977	9.25785	6.16756	2.06E-08	2.13E-07	8.76376	not
PIEZO2	-1.98142	6.37105	-6.1664	2.07E-08	2.14E-07	8.75875	not
STARD3NL	0.948019	10.6988	6.16501	2.08E-08	2.15E-07	8.75278	not
CMTM4	-1.15606	8.333	-6.16223	2.11E-08	2.17E-07	8.74076	not
EHD3	-2.4471	8.19386	-6.16194	2.11E-08	2.17E-07	8.73953	down
FBXL12	0.667311	8.67476	6.16121	2.11E-08	2.18E-07	8.7364	not
ILRUN	-0.68346	6.6844	-6.15865	2.14E-08	2.20E-07	8.72536	not
AGPS	0.986955	7.27651	6.15742	2.15E-08	2.21E-07	8.72004	not
GALNT6	-1.15088	4.68056	-6.15371	2.19E-08	2.25E-07	8.70406	not
LSM5	1.34001	8.69756	6.1499	2.22E-08	2.28E-07	8.68765	not
DGKQ	-0.671514	6.58137	-6.14783	2.24E-08	2.30E-07	8.6787	not
ZNF227	1.15871	7.9678	6.14775	2.24E-08	2.30E-07	8.67838	not
TIGD7	1.03981	7.44207	6.14732	2.25E-08	2.31E-07	8.6765	not
PRRG3	-0.409954	5.15273	-6.14718	2.25E-08	2.31E-07	8.67592	not
SORCS1	-2.29502	5.65082	-6.14707	2.25E-08	2.31E-07	8.67544	down
GNL2	1.16404	7.87044	6.14675	2.25E-08	2.31E-07	8.67407	not
TCEA2	-0.528631	7.68658	-6.14663	2.26E-08	2.31E-07	8.67355	not
S100A6	1.8841	10.9943	6.14567	2.26E-08	2.32E-07	8.66941	not
CNN3	2.20918	10.1297	6.14377	2.28E-08	2.33E-07	8.66124	up
ZNF516	1.66582	7.26047	6.14292	2.29E-08	2.34E-07	8.65758	not
KCNIP3	-0.754312	6.3324	-6.13874	2.34E-08	2.38E-07	8.63959	not
METRNL	1.54271	6.99503	6.13526	2.37E-08	2.42E-07	8.62461	not
CUX2	-3.22331	5.90097	-6.13463	2.38E-08	2.42E-07	8.62189	down
KIAA0232	-0.980376	8.0929	-6.13354	2.39E-08	2.43E-07	8.61719	not
RPL8	0.956452	12.8821	6.13286	2.40E-08	2.44E-07	8.61427	not
RPS9	0.937518	12.5597	6.13267	2.40E-08	2.44E-07	8.61343	not
COPB2	0.80343	10.5867	6.13175	2.41E-08	2.45E-07	8.60949	not
NUDT1	1.52096	8.28949	6.13149	2.41E-08	2.45E-07	8.60838	not
CHCHD5	0.922193	7.28182	6.13128	2.41E-08	2.45E-07	8.60746	not
CDH22	-1.02795	7.17189	-6.13083	2.42E-08	2.45E-07	8.60552	not
VGLL4	1.1019	10.0204	6.1294	2.43E-08	2.47E-07	8.59938	not
SH3GLB1	1.18635	10.012	6.12932	2.43E-08	2.47E-07	8.59905	not
TBCCD1	1.03031	7.70456	6.12815	2.45E-08	2.48E-07	8.59401	not
GABRB3	-3.23548	6.73738	-6.12739	2.45E-08	2.49E-07	8.59074	down
EGFL7	-1.08736	6.81852	-6.12623	2.47E-08	2.50E-07	8.58572	not
MED20	0.875433	6.76952	6.12601	2.47E-08	2.50E-07	8.58481	not
SNAP91	-4.18993	7.91879	-6.12474	2.48E-08	2.51E-07	8.57933	down
MEST	2.23052	11.1935	6.12281	2.50E-08	2.53E-07	8.57101	up
CTNS	0.958459	7.38893	6.12262	2.51E-08	2.53E-07	8.5702	not
LNX1	-2.44607	6.6371	-6.12215	2.51E-08	2.53E-07	8.56821	down
LRP10	1.33093	9.49752	6.12171	2.52E-08	2.54E-07	8.5663	not
LMNB2	1.36707	7.32923	6.1214	2.52E-08	2.54E-07	8.56496	not
NPY1R	-3.62586	6.02103	-6.12128	2.52E-08	2.54E-07	8.56447	down
BEX5	-3.85752	8.29902	-6.12102	2.52E-08	2.54E-07	8.56333	down
EPHA8	-0.320033	5.78362	-6.12098	2.53E-08	2.54E-07	8.56316	not
ITGB3BP	1.44528	9.17677	6.12065	2.53E-08	2.54E-07	8.56176	not
SLC35F5	1.12593	9.04348	6.11953	2.54E-08	2.55E-07	8.55691	not
ARL13B	1.12471	8.36144	6.11893	2.55E-08	2.56E-07	8.55433	not
ZNF561	1.20215	6.77632	6.11733	2.57E-08	2.57E-07	8.54749	not
ZNF25	-1.59195	8.33834	-6.11675	2.57E-08	2.58E-07	8.54496	not
VCPKMT	-1.08448	7.95275	-6.11486	2.59E-08	2.60E-07	8.53684	not
SEPTIN12	-0.568881	6.57942	-6.11334	2.61E-08	2.61E-07	8.53033	not
CD163	3.45126	9.78716	6.11063	2.64E-08	2.64E-07	8.51867	up
RASA1	-0.772676	9.32364	-6.1095	2.66E-08	2.66E-07	8.51381	not
LSM2	1.14896	7.80743	6.10824	2.67E-08	2.67E-07	8.50839	not
CASP6	1.57852	7.51954	6.1047	2.71E-08	2.71E-07	8.49318	not
SLC39A10	-1.25536	9.92614	-6.10383	2.72E-08	2.72E-07	8.48947	not
MYRF	-0.905298	5.80534	-6.10035	2.76E-08	2.76E-07	8.47452	not
TTK	2.71042	6.93633	6.10029	2.77E-08	2.76E-07	8.47426	up
PGBD5	-2.18889	8.17844	-6.09966	2.77E-08	2.76E-07	8.47154	down
TTC30A	1.2355	6.92822	6.0931	2.85E-08	2.84E-07	8.44338	not
WDR35	0.762776	6.98086	6.09201	2.87E-08	2.85E-07	8.43872	not
SAP30	1.02811	7.81491	6.09175	2.87E-08	2.86E-07	8.43759	not
MALT1	1.61668	6.95919	6.08875	2.91E-08	2.89E-07	8.42473	not
RUSC1	-1.15584	8.57863	-6.08479	2.96E-08	2.94E-07	8.40773	not
EIF3B	1.08944	10.3405	6.08356	2.98E-08	2.96E-07	8.40245	not
ZYG11B	-0.775003	9.33195	-6.0833	2.98E-08	2.96E-07	8.40132	not
TBL2	1.01081	9.80055	6.08294	2.98E-08	2.96E-07	8.39979	not
CXCL16	1.71808	8.37648	6.08158	3.00E-08	2.98E-07	8.39395	not
RIIAD1	-1.11416	6.34807	-6.08092	3.01E-08	2.98E-07	8.39111	not
GINS3	1.37136	6.68377	6.07997	3.02E-08	2.99E-07	8.38706	not
KANK2	1.56556	8.82694	6.07977	3.03E-08	2.99E-07	8.38621	not
RB1CC1	-0.795746	10.1879	-6.07897	3.04E-08	3.00E-07	8.38274	not
MAPRE2	-0.898651	10.2583	-6.07765	3.05E-08	3.02E-07	8.3771	not
DERA	1.21347	9.12991	6.07753	3.06E-08	3.02E-07	8.37658	not
MS4A4A	1.93709	7.62249	6.07697	3.06E-08	3.02E-07	8.37419	not
TRPM3	-0.98997	5.51614	-6.07407	3.10E-08	3.06E-07	8.36177	not
THADA	0.802939	6.83176	6.07307	3.12E-08	3.07E-07	8.35746	not
UTP15	1.15745	6.22747	6.07052	3.15E-08	3.10E-07	8.34652	not
RPS16	0.459203	14.0825	6.06959	3.16E-08	3.12E-07	8.34256	not
GALNT16	-1.83705	6.87995	-6.06926	3.17E-08	3.12E-07	8.34115	not
PRKD1	1.74777	8.53215	6.0682	3.18E-08	3.13E-07	8.33661	not
P4HB	1.54263	10.1485	6.06536	3.22E-08	3.17E-07	8.32444	not
CLTC	-0.535208	12.8327	-6.06348	3.25E-08	3.19E-07	8.31638	not
CSNK1A1	0.733313	10.2325	6.06146	3.28E-08	3.22E-07	8.3077	not
ADTRP	-0.408924	4.53024	-6.06006	3.30E-08	3.24E-07	8.3017	not
PHC2	0.827459	11.2183	6.05959	3.31E-08	3.24E-07	8.29971	not
BACE1	-0.974733	8.43524	-6.05898	3.32E-08	3.25E-07	8.29708	not
BUD23	0.85595	9.73247	6.0588	3.32E-08	3.25E-07	8.29631	not
FTSJ3	0.813452	8.52756	6.05694	3.35E-08	3.27E-07	8.28837	not
ECPAS	-0.840246	8.48978	-6.05513	3.37E-08	3.30E-07	8.28059	not
FAXDC2	-0.958747	8.63444	-6.04852	3.47E-08	3.39E-07	8.25231	not
MS4A6A	1.81115	8.61965	6.04796	3.48E-08	3.40E-07	8.2499	not
RHPN2	2.17087	8.71497	6.04739	3.49E-08	3.41E-07	8.24748	up
GIMAP2	1.9625	7.21267	6.0463	3.50E-08	3.42E-07	8.24279	not
CSNK1D	0.965875	8.07699	6.04512	3.52E-08	3.44E-07	8.23776	not
PTH2R	-2.37878	4.89796	-6.04052	3.59E-08	3.50E-07	8.21807	down
SNRPB2	0.811636	11.527	6.03846	3.63E-08	3.53E-07	8.20926	not
ETS2	-1.31903	8.01632	-6.03844	3.63E-08	3.53E-07	8.20919	not
CENPU	1.92285	6.43358	6.03599	3.67E-08	3.57E-07	8.19873	not
CCDC85B	-0.573721	7.17668	-6.03596	3.67E-08	3.57E-07	8.19858	not
ZNF84	1.32502	8.49551	6.03573	3.67E-08	3.57E-07	8.19761	not
DAP3	0.678443	10.2322	6.03372	3.70E-08	3.60E-07	8.189	not
POLR1B	0.817991	8.07343	6.03306	3.71E-08	3.60E-07	8.18617	not
FANCI	2.10196	7.00264	6.03188	3.73E-08	3.62E-07	8.18113	up
AP3B2	-2.0327	7.25883	-6.02911	3.78E-08	3.66E-07	8.16932	down
TMEM59L	-1.42589	7.61186	-6.02802	3.80E-08	3.68E-07	8.16465	not
INPP5J	-0.615128	6.32366	-6.02705	3.81E-08	3.69E-07	8.16048	not
ETAA1	1.03017	8.16117	6.02118	3.91E-08	3.79E-07	8.13539	not
BTF3	0.696816	12.5033	6.01579	4.01E-08	3.87E-07	8.11238	not
SPDL1	1.33464	7.84352	6.01468	4.02E-08	3.89E-07	8.10764	not
COLGALT1	0.861284	6.47787	6.01204	4.07E-08	3.93E-07	8.09637	not
VAMP8	1.99429	8.16814	6.01203	4.07E-08	3.93E-07	8.09632	not
SEPTIN2	1.04279	11.2944	6.0114	4.08E-08	3.94E-07	8.09367	not
CTXN3	-1.57091	4.53979	-6.01138	4.08E-08	3.94E-07	8.09356	not
SRARP	-0.806202	6.47033	-6.0095	4.12E-08	3.97E-07	8.08552	not
RALB	-0.901706	8.36693	-6.00943	4.12E-08	3.97E-07	8.08525	not
ZBTB4	-0.654524	9.58183	-6.00795	4.15E-08	3.99E-07	8.07893	not
FLT3	-0.504677	5.01926	-6.0076	4.15E-08	3.99E-07	8.07743	not
STIL	1.92435	7.05848	6.00573	4.19E-08	4.02E-07	8.06946	not
PAQR6	-2.16692	9.34429	-6.00461	4.21E-08	4.04E-07	8.06466	down
CCDC14	0.739061	6.1576	6.00358	4.23E-08	4.06E-07	8.06026	not
PPID	-0.811075	9.16175	-6.00215	4.25E-08	4.08E-07	8.0542	not
PRKACB	-1.66411	9.99423	-5.99585	4.37E-08	4.19E-07	8.02729	not
NSUN2	0.699212	8.71235	5.99267	4.43E-08	4.25E-07	8.01376	not
AP4S1	-0.513245	6.74308	-5.99193	4.45E-08	4.26E-07	8.01057	not
PARD6A	-0.788615	7.08496	-5.99127	4.46E-08	4.27E-07	8.00778	not
SPNS1	0.895924	8.18113	5.98799	4.52E-08	4.33E-07	7.9938	not
SEC61A2	-1.39136	7.52219	-5.98607	4.56E-08	4.36E-07	7.98562	not
PITHD1	-0.889098	7.82168	-5.9815	4.65E-08	4.45E-07	7.96613	not
IGFBP2	3.68726	10.5597	5.98016	4.68E-08	4.47E-07	7.96045	up
GBE1	1.96025	10.1782	5.97865	4.71E-08	4.50E-07	7.95399	not
WTAP	0.869806	9.83868	5.97858	4.71E-08	4.50E-07	7.95369	not
BEND3	0.96164	6.55676	5.97782	4.73E-08	4.51E-07	7.95045	not
VKORC1	1.10478	9.88536	5.97661	4.75E-08	4.53E-07	7.94532	not
POT1	0.932077	8.71658	5.97463	4.79E-08	4.57E-07	7.93688	not
CMIP	-1.14418	7.93757	-5.97413	4.80E-08	4.57E-07	7.93476	not
SNX30	-1.144	7.88677	-5.97305	4.83E-08	4.59E-07	7.93014	not
TOMM40L	-0.855876	7.25909	-5.97041	4.88E-08	4.64E-07	7.91891	not
MIS18A	1.18266	7.55381	5.96977	4.90E-08	4.65E-07	7.91621	not
PLEKHF2	1.44451	7.40215	5.96975	4.90E-08	4.65E-07	7.9161	not
MTMR9	-1.01137	9.3725	-5.96937	4.91E-08	4.66E-07	7.91447	not
HDAC5	-0.859165	7.1854	-5.96851	4.92E-08	4.67E-07	7.91084	not
PRKAR2B	-2.38414	9.27198	-5.968	4.93E-08	4.68E-07	7.90865	down
ANLN	-2.20829	8.43711	-5.96676	4.96E-08	4.70E-07	7.90337	down
ARHGEF7	-1.29477	7.90556	-5.96512	5.00E-08	4.73E-07	7.89641	not
RMDN1	1.20235	8.13881	5.9651	5.00E-08	4.73E-07	7.8963	not
MANF	1.15567	9.75112	5.96138	5.08E-08	4.80E-07	7.88047	not
ACP6	1.34847	8.19333	5.96	5.11E-08	4.83E-07	7.87461	not
CRACDL	-1.21142	7.22054	-5.95731	5.17E-08	4.88E-07	7.8632	not
CSRNP3	-2.30957	7.00186	-5.95703	5.18E-08	4.89E-07	7.86197	down
SAT1	1.21136	11.6099	5.957	5.18E-08	4.89E-07	7.86184	not
MGST3	-0.840682	11.3021	-5.95641	5.19E-08	4.89E-07	7.85936	not
DAG1	1.06976	8.54154	5.95575	5.21E-08	4.91E-07	7.85653	not
STRBP	-1.02804	7.39691	-5.9546	5.23E-08	4.93E-07	7.85168	not
WASF1	-2.31803	9.8295	-5.95181	5.30E-08	4.98E-07	7.83981	down
PRCP	1.36604	10.9311	5.95176	5.30E-08	4.98E-07	7.83957	not
POLE2	1.6724	7.01635	5.95134	5.31E-08	4.99E-07	7.83781	not
MAD2L2	1.31439	9.34351	5.94999	5.34E-08	5.02E-07	7.83207	not
ACTL6B	-2.46515	6.29365	-5.94838	5.38E-08	5.05E-07	7.82522	down
RILP	-0.664239	7.40731	-5.94831	5.38E-08	5.05E-07	7.8249	not
HAUS3	1.16097	7.73678	5.94822	5.38E-08	5.05E-07	7.82454	not
NICN1	-0.819618	8.61637	-5.94696	5.41E-08	5.07E-07	7.81917	not
FAM219A	-1.02888	8.24956	-5.9449	5.46E-08	5.11E-07	7.81045	not
KCNAB2	-0.711552	5.37556	-5.9449	5.46E-08	5.11E-07	7.81041	not
TOMM20	-0.74034	12.3346	-5.94445	5.47E-08	5.12E-07	7.80851	not
SETD3	-0.598279	6.68202	-5.94362	5.49E-08	5.13E-07	7.80498	not
TPRKB	1.04289	9.52092	5.94291	5.50E-08	5.15E-07	7.80198	not
TTBK1	-0.89704	6.97556	-5.94147	5.54E-08	5.18E-07	7.79586	not
DUSP12	0.957959	9.70977	5.93952	5.59E-08	5.22E-07	7.78757	not
DSE	1.55426	7.94461	5.93867	5.61E-08	5.23E-07	7.78394	not
CNDP1	-4.5872	7.38778	-5.93831	5.62E-08	5.24E-07	7.78244	down
TSR1	0.615064	8.32572	5.93622	5.67E-08	5.28E-07	7.77358	not
GPR65	1.61414	6.79856	5.93457	5.71E-08	5.32E-07	7.76654	not
DUSP22	-0.963521	9.35191	-5.92861	5.86E-08	5.46E-07	7.74123	not
IER2	1.51901	10.2871	5.9277	5.88E-08	5.47E-07	7.7374	not
KIAA1109	-0.615235	6.35729	-5.92551	5.94E-08	5.52E-07	7.72807	not
RPL18AP3	0.879968	13.6461	5.9236	5.99E-08	5.57E-07	7.71999	not
PEX14	-0.639911	8.22363	-5.92339	5.99E-08	5.57E-07	7.71911	not
NSMAF	0.770032	7.72114	5.92199	6.03E-08	5.60E-07	7.71317	not
INA	-4.15675	7.82714	-5.92191	6.03E-08	5.60E-07	7.71284	down
STAMBPL1	-2.03793	6.94518	-5.92024	6.08E-08	5.63E-07	7.70572	down
C2CD4C	-0.705415	6.21768	-5.91918	6.10E-08	5.66E-07	7.70125	not
ARHGAP26	-1.2953	6.68542	-5.91813	6.13E-08	5.68E-07	7.6968	not
DDIAS	1.6907	6.85391	5.91794	6.14E-08	5.68E-07	7.69599	not
STK10	0.835624	7.19188	5.91706	6.16E-08	5.70E-07	7.69224	not
TTC30B	1.14741	5.89529	5.91579	6.19E-08	5.73E-07	7.68686	not
ENTPD1	1.57513	6.85579	5.91533	6.21E-08	5.74E-07	7.6849	not
LINC02693	-0.530891	6.16264	-5.9148	6.22E-08	5.75E-07	7.68267	not
CLN3	0.906963	6.82491	5.90965	6.36E-08	5.87E-07	7.66083	not
PLEKHM2	-0.993104	7.97472	-5.90927	6.37E-08	5.88E-07	7.6592	not
GAL3ST4	1.21174	8.238	5.90903	6.38E-08	5.88E-07	7.65819	not
KCNB1	-3.05338	7.65191	-5.90827	6.40E-08	5.90E-07	7.65498	down
CHCHD3	0.934571	8.5087	5.90744	6.42E-08	5.92E-07	7.65148	not
SMARCAD1	0.799978	9.56256	5.90631	6.45E-08	5.94E-07	7.64666	not
ELP2	0.934569	7.98533	5.90585	6.47E-08	5.95E-07	7.64473	not
NUDT14	-1.10799	6.63127	-5.90549	6.48E-08	5.96E-07	7.64319	not
LYSMD2	-1.18304	9.94681	-5.90157	6.59E-08	6.05E-07	7.62659	not
EFHD1	-2.42351	9.1164	-5.90152	6.59E-08	6.05E-07	7.62639	down
CENPM	2.02144	7.18464	5.90135	6.59E-08	6.05E-07	7.62568	up
RCC2	1.23857	9.71968	5.89988	6.64E-08	6.09E-07	7.61946	not
CEBPZ	0.797601	9.88982	5.89942	6.65E-08	6.10E-07	7.6175	not
VCL	0.973386	7.77216	5.89931	6.65E-08	6.10E-07	7.61702	not
HDHD5	1.09266	8.55536	5.89898	6.66E-08	6.10E-07	7.61564	not
PPIC	2.04385	7.41741	5.8969	6.72E-08	6.16E-07	7.60684	up
SH3GL2	-4.37456	8.25946	-5.89594	6.75E-08	6.18E-07	7.60275	down
SLC33A1	0.917783	6.4884	5.89487	6.78E-08	6.20E-07	7.59821	not
IFI44	2.32951	8.56734	5.89387	6.81E-08	6.23E-07	7.59397	up
CCBE1	-0.311499	4.40721	-5.89237	6.86E-08	6.26E-07	7.58766	not
TIGD1	1.28988	7.7621	5.89118	6.89E-08	6.29E-07	7.58262	not
SPINT2	-2.06669	7.09394	-5.88857	6.97E-08	6.36E-07	7.57157	down
RSU1	1.0177	9.24864	5.88541	7.07E-08	6.44E-07	7.55817	not
EFHC1	1.48061	8.50146	5.88541	7.07E-08	6.44E-07	7.55817	not
KCTD5	0.981112	7.92561	5.88404	7.11E-08	6.48E-07	7.5524	not
WSCD1	1.96766	8.46165	5.88292	7.14E-08	6.50E-07	7.54767	not
ECM2	2.69484	7.5356	5.88029	7.23E-08	6.58E-07	7.53651	up
CSRP2	2.27959	11.1212	5.87912	7.26E-08	6.60E-07	7.53159	up
FOLH1	-2.8325	6.48405	-5.87505	7.39E-08	6.72E-07	7.51437	down
CPT2	0.919105	7.6222	5.87405	7.42E-08	6.74E-07	7.51014	not
NPM1	1.25718	9.71643	5.87228	7.48E-08	6.79E-07	7.50267	not
HSF4	-0.820528	6.74149	-5.87012	7.55E-08	6.85E-07	7.49355	not
TM2D3	-0.728725	10.4803	-5.87007	7.55E-08	6.85E-07	7.4933	not
CHEK1	2.05903	6.29497	5.86975	7.56E-08	6.85E-07	7.49196	up
SIK3	-1.33927	7.85191	-5.86968	7.57E-08	6.85E-07	7.49169	not
CREB3L2	1.06675	8.21164	5.86949	7.57E-08	6.86E-07	7.49085	not
MYOF	2.14441	8.66372	5.86915	7.58E-08	6.86E-07	7.48943	up
TCP1	-0.972502	8.6299	-5.86864	7.60E-08	6.87E-07	7.48728	not
SLC13A3	-0.640421	5.65524	-5.86654	7.67E-08	6.93E-07	7.4784	not
CA7	-0.478821	5.43888	-5.86507	7.72E-08	6.97E-07	7.47218	not
MRPL48	-0.960819	8.78244	-5.86085	7.86E-08	7.10E-07	7.45438	not
NRM	1.15106	8.3759	5.85762	7.97E-08	7.19E-07	7.44074	not
IRAK4	0.88428	6.85413	5.85696	7.99E-08	7.21E-07	7.43792	not
SLC30A5	1.01349	8.03341	5.85648	8.01E-08	7.22E-07	7.4359	not
PWWP2B	-0.521884	6.24542	-5.85645	8.01E-08	7.22E-07	7.43579	not
GNA12	1.02196	9.08249	5.85585	8.03E-08	7.23E-07	7.43327	not
DEK	1.05079	11.0319	5.85388	8.10E-08	7.29E-07	7.42494	not
LOXL3	1.25097	8.39074	5.85173	8.18E-08	7.35E-07	7.41587	not
NOXA1	-0.739748	6.87574	-5.85116	8.20E-08	7.37E-07	7.41347	not
SMURF2	1.05384	8.97475	5.84949	8.26E-08	7.42E-07	7.4064	not
NALF1	-2.73968	6.16032	-5.84875	8.28E-08	7.44E-07	7.4033	down
BRSK1	-0.873401	5.68748	-5.84509	8.42E-08	7.55E-07	7.38785	not
NUP35	1.04848	8.73013	5.84507	8.42E-08	7.55E-07	7.38776	not
CIDEC	-0.535105	6.00704	-5.8449	8.42E-08	7.55E-07	7.38705	not
RUNX1T1	-1.62882	6.10773	-5.8437	8.47E-08	7.59E-07	7.382	not
COX7A2L	-0.664603	10.2095	-5.84347	8.47E-08	7.59E-07	7.38101	not
SEMA4F	-1.01885	6.99637	-5.83754	8.69E-08	7.78E-07	7.35599	not
GALNT2	1.11729	7.63203	5.83619	8.75E-08	7.82E-07	7.35031	not
COTL1	1.41084	9.46519	5.83592	8.76E-08	7.83E-07	7.34918	not
SH3PXD2B	1.26214	8.32733	5.83456	8.81E-08	7.87E-07	7.34342	not
CHAC1	-0.718222	5.78193	-5.83432	8.82E-08	7.87E-07	7.34244	not
ZNF45	1.29623	7.39911	5.83427	8.82E-08	7.87E-07	7.34222	not
DDX5	0.592324	12.8725	5.83358	8.84E-08	7.89E-07	7.3393	not
TLL2	-0.508167	4.52343	-5.83103	8.94E-08	7.97E-07	7.32857	not
LHFPL2	1.24091	8.70365	5.8298	8.99E-08	8.01E-07	7.32339	not
CLHC1	1.2578	6.59424	5.8292	9.01E-08	8.03E-07	7.32085	not
DBP	-1.28504	6.89025	-5.82893	9.02E-08	8.03E-07	7.3197	not
RELCH	-0.827348	8.35053	-5.82875	9.03E-08	8.03E-07	7.31896	not
RAB5IF	0.639563	10.879	5.82668	9.11E-08	8.10E-07	7.31024	not
POLA1	1.35003	7.74795	5.82635	9.13E-08	8.11E-07	7.30884	not
IQCA1	-0.989603	5.24622	-5.82574	9.15E-08	8.13E-07	7.30628	not
HLA-DPA1	2.12547	10.6866	5.82414	9.21E-08	8.18E-07	7.29956	up
CBLL1	0.805507	6.27747	5.82297	9.26E-08	8.22E-07	7.29463	not
KCNMA1	-1.71952	6.48581	-5.82208	9.30E-08	8.24E-07	7.29086	not
IFI16	2.1307	9.50877	5.82186	9.30E-08	8.25E-07	7.28992	up
CD44	2.71011	8.38698	5.82118	9.33E-08	8.27E-07	7.28707	up
STAT3	0.954965	9.63985	5.81845	9.44E-08	8.36E-07	7.27559	not
EML2	-1.1716	6.70618	-5.8171	9.50E-08	8.40E-07	7.26989	not
SEC24A	0.933788	6.4603	5.81247	9.69E-08	8.57E-07	7.2504	not
TMEM184B	-0.68577	8.16272	-5.81127	9.74E-08	8.61E-07	7.24538	not
MSX1	1.84463	8.61802	5.81099	9.75E-08	8.61E-07	7.24417	not
HAUS4	1.02075	8.12011	5.80883	9.84E-08	8.69E-07	7.23508	not
YBX3	1.94268	10.1499	5.80691	9.92E-08	8.76E-07	7.22704	not
PITPNM2	-0.523922	5.9635	-5.80515	1.00E-07	8.82E-07	7.21961	not
HR	-0.671774	6.26494	-5.80479	1.00E-07	8.83E-07	7.21809	not
HDAC3	0.709632	8.44261	5.80453	1.00E-07	8.83E-07	7.21702	not
CGREF1	-0.915247	6.16769	-5.80428	1.00E-07	8.84E-07	7.21597	not
PAOX	-0.581117	6.14918	-5.80372	1.01E-07	8.85E-07	7.2136	not
AKAP11	-0.87282	8.01468	-5.80339	1.01E-07	8.86E-07	7.21222	not
NMB	2.63954	10.1632	5.80337	1.01E-07	8.86E-07	7.21214	up
ZBED4	1.39209	6.49347	5.80332	1.01E-07	8.86E-07	7.2119	not
NECAB2	-1.39533	6.68222	-5.80274	1.01E-07	8.87E-07	7.20949	not
GLRB	-2.49987	8.00283	-5.80168	1.02E-07	8.91E-07	7.20502	down
COQ2	1.4755	7.53037	5.79998	1.02E-07	8.97E-07	7.1979	not
HLA-DRA	2.22932	10.9039	5.79924	1.03E-07	8.99E-07	7.19478	up
CDH11	1.72173	9.32565	5.79895	1.03E-07	9.00E-07	7.19355	not
ZDHHC11	-1.07716	6.97229	-5.79884	1.03E-07	9.00E-07	7.19309	not
GOLM1	1.02847	10.4934	5.79878	1.03E-07	9.00E-07	7.19281	not
ERGIC3	0.957159	10.7102	5.7978	1.03E-07	9.03E-07	7.1887	not
TRABD2A	-0.562189	5.4611	-5.79747	1.03E-07	9.04E-07	7.18733	not
ETS1	1.15031	6.57631	5.79622	1.04E-07	9.08E-07	7.18208	not
PNCK	-0.799262	6.77719	-5.79232	1.06E-07	9.23E-07	7.16568	not
NPFFR2	-0.486867	4.50434	-5.79193	1.06E-07	9.24E-07	7.16404	not
EVI2A	-2.4199	8.77911	-5.79173	1.06E-07	9.24E-07	7.1632	down
PBDC1	0.929442	8.44612	5.78852	1.07E-07	9.37E-07	7.14973	not
GNAZ	-1.25857	8.61758	-5.7884	1.07E-07	9.37E-07	7.14923	not
PKP4	-1.90239	7.65975	-5.78642	1.08E-07	9.44E-07	7.14091	not
FTCD	-0.403703	6.24765	-5.78607	1.09E-07	9.45E-07	7.13942	not
COMMD4	0.845794	9.16927	5.7856	1.09E-07	9.47E-07	7.13745	not
TRIM2	-1.31238	10.0036	-5.7847	1.09E-07	9.50E-07	7.13367	not
SERBP1	0.81587	8.92044	5.78388	1.10E-07	9.53E-07	7.13021	not
FUBP3	0.914273	9.55053	5.77725	1.13E-07	9.80E-07	7.10239	not
STXBP4	0.660957	5.19775	5.77273	1.15E-07	9.99E-07	7.08344	not
VDAC3	-0.694619	11.2118	-5.77086	1.16E-07	1.01E-06	7.07561	not
PPP1R14A	-2.74059	6.84067	-5.77007	1.16E-07	1.01E-06	7.07227	down
BIRC5	2.02571	7.10769	5.76991	1.16E-07	1.01E-06	7.0716	up
FAM102B	-1.44627	7.8557	-5.76879	1.17E-07	1.01E-06	7.06693	not
CCNB1	2.33806	7.61227	5.76823	1.17E-07	1.02E-06	7.06458	up
EML4	0.92036	6.70716	5.76789	1.17E-07	1.02E-06	7.06316	not
RAB8A	0.933583	9.47608	5.76615	1.18E-07	1.02E-06	7.05586	not
STK32C	-0.94978	6.18885	-5.76533	1.19E-07	1.03E-06	7.05241	not
TUB	-0.654989	7.02184	-5.76124	1.21E-07	1.04E-06	7.03525	not
HEY1	1.71177	11.562	5.76045	1.21E-07	1.05E-06	7.03195	not
KCNIP4	-2.74597	7.30736	-5.75918	1.22E-07	1.05E-06	7.02662	down
SPRN	-0.512726	5.41587	-5.75627	1.23E-07	1.06E-06	7.01443	not
LCMT1	-0.631134	9.54655	-5.755	1.24E-07	1.07E-06	7.00909	not
ZNF706	-1.08908	9.34699	-5.75069	1.26E-07	1.09E-06	6.99107	not
FBXL14	-0.705752	5.05877	-5.74991	1.27E-07	1.09E-06	6.98779	not
LARP6	-1.40523	8.45041	-5.74908	1.27E-07	1.10E-06	6.98433	not
LPCAT1	1.41204	9.79495	5.74797	1.28E-07	1.10E-06	6.97966	not
SLITRK5	-2.79477	7.44497	-5.7467	1.29E-07	1.11E-06	6.97433	down
NUP43	0.782613	5.91788	5.74644	1.29E-07	1.11E-06	6.97327	not
GABRA6	-0.208676	4.13045	-5.74634	1.29E-07	1.11E-06	6.97285	not
VWA5B2	-0.557066	5.79509	-5.74527	1.29E-07	1.11E-06	6.96834	not
OIP5	2.1058	6.3885	5.74452	1.30E-07	1.11E-06	6.96523	up
JAM2	1.46157	9.88247	5.74403	1.30E-07	1.12E-06	6.96317	not
CALU	1.53882	8.95627	5.74384	1.30E-07	1.12E-06	6.96237	not
PCTP	1.02315	7.46761	5.7431	1.31E-07	1.12E-06	6.95928	not
DNAJC5	-0.828207	6.87262	-5.74202	1.31E-07	1.12E-06	6.95476	not
VPS36	-1.16679	9.00458	-5.74087	1.32E-07	1.13E-06	6.94993	not
TUBB6	2.78372	9.13705	5.74066	1.32E-07	1.13E-06	6.94907	up
CACNA1A	-0.965808	6.54822	-5.73598	1.35E-07	1.15E-06	6.92948	not
SPG21	0.690101	10.322	5.73348	1.36E-07	1.16E-06	6.919	not
TMEM167A	0.942465	10.86	5.73307	1.36E-07	1.16E-06	6.9173	not
TRMT5	0.98025	8.04116	5.73294	1.36E-07	1.16E-06	6.91676	not
TMEM255A	2.85486	9.68353	5.73094	1.38E-07	1.17E-06	6.90841	up
ZFAND1	-1.0445	7.85413	-5.73033	1.38E-07	1.18E-06	6.90586	not
MGP	3.44584	10.5569	5.73017	1.38E-07	1.18E-06	6.90518	up
LURAP1	-0.522436	6.44362	-5.72834	1.39E-07	1.19E-06	6.89754	not
ZNF639	0.768668	7.36566	5.72651	1.40E-07	1.19E-06	6.8899	not
NAGA	0.819991	7.13623	5.72244	1.43E-07	1.21E-06	6.87287	not
DDX60	1.80463	7.59234	5.71836	1.45E-07	1.24E-06	6.85581	not
TCTN1	1.17768	8.30801	5.71823	1.45E-07	1.24E-06	6.85527	not
FBXL19	-0.798341	6.86073	-5.71782	1.46E-07	1.24E-06	6.85355	not
TPMT	-0.814656	7.34693	-5.71777	1.46E-07	1.24E-06	6.85334	not
LMAN2	0.792994	8.74528	5.717	1.46E-07	1.24E-06	6.85012	not
TRRAP	1.19674	7.82309	5.71652	1.46E-07	1.24E-06	6.84815	not
SELENON	1.41822	8.28808	5.71596	1.47E-07	1.24E-06	6.84581	not
NIPAL4	-0.74008	5.53994	-5.71509	1.47E-07	1.25E-06	6.84217	not
RNF114	0.624288	9.60486	5.71495	1.47E-07	1.25E-06	6.84159	not
PLK2	-2.14368	7.6888	-5.71491	1.47E-07	1.25E-06	6.84141	down
BLM	2.12662	8.09615	5.71403	1.48E-07	1.25E-06	6.83772	up
WRN	1.01177	7.07708	5.71368	1.48E-07	1.25E-06	6.83626	not
SLC48A1	-1.58977	8.33617	-5.71309	1.49E-07	1.26E-06	6.83382	not
ASPA	-3.21446	7.42364	-5.71281	1.49E-07	1.26E-06	6.83264	down
HOXD1	-1.10927	5.18241	-5.71272	1.49E-07	1.26E-06	6.83225	not
NIBAN1	2.42631	7.70139	5.7126	1.49E-07	1.26E-06	6.83178	up
SLC3A2	1.20777	9.67955	5.71113	1.50E-07	1.26E-06	6.82564	not
POGLUT1	0.945664	8.25557	5.7104	1.50E-07	1.27E-06	6.82257	not
ZBBX	-1.93593	4.97618	-5.70983	1.51E-07	1.27E-06	6.82019	not
CYP26B1	-0.882594	5.5946	-5.70828	1.52E-07	1.28E-06	6.81373	not
TXNDC12	0.83038	10.5239	5.7052	1.54E-07	1.29E-06	6.80087	not
ABCC8	-1.5856	7.37015	-5.70483	1.54E-07	1.30E-06	6.79933	not
NIP7	0.760028	7.5835	5.70341	1.55E-07	1.30E-06	6.79341	not
ZKSCAN5	0.738308	7.22878	5.70256	1.55E-07	1.31E-06	6.78985	not
SUZ12	0.85441	10.1751	5.70207	1.56E-07	1.31E-06	6.7878	not
ST7-AS1	1.21609	6.01864	5.70052	1.57E-07	1.32E-06	6.78135	not
TTLL11	-0.4171	5.12268	-5.70031	1.57E-07	1.32E-06	6.78049	not
GABBR2	-2.92355	7.95007	-5.70005	1.57E-07	1.32E-06	6.77939	down
RFT1	0.909648	7.29589	5.69612	1.60E-07	1.34E-06	6.76302	not
NPY	-3.21436	6.80238	-5.69349	1.62E-07	1.35E-06	6.75202	down
FAM13C	-2.18181	8.36379	-5.69035	1.64E-07	1.37E-06	6.73896	down
DDR1	1.41258	11.5232	5.69035	1.64E-07	1.37E-06	6.73893	not
TIMP3	1.6342	8.49194	5.68757	1.66E-07	1.39E-06	6.72735	not
CDK4	2.37291	10.7783	5.68711	1.66E-07	1.39E-06	6.72543	up
SETDB1	0.711667	7.28444	5.68512	1.67E-07	1.40E-06	6.71713	not
TTC9	-0.958261	6.01197	-5.685	1.68E-07	1.40E-06	6.71663	not
MAP7D3	0.676751	5.93369	5.68429	1.68E-07	1.40E-06	6.71369	not
TOR1B	0.763276	8.60487	5.68227	1.70E-07	1.41E-06	6.70527	not
UGP2	-1.21032	11.0087	-5.68196	1.70E-07	1.42E-06	6.70398	not
PTPN4	-1.51573	7.72469	-5.68189	1.70E-07	1.42E-06	6.7037	not
SRRM3	-0.868723	6.2552	-5.68182	1.70E-07	1.42E-06	6.70338	not
ARFGEF3	-1.87995	6.63429	-5.68103	1.70E-07	1.42E-06	6.70011	not
MPHOSPH8	-0.925548	8.75586	-5.67981	1.71E-07	1.43E-06	6.69502	not
PGAP4	-2.21369	7.45788	-5.67943	1.72E-07	1.43E-06	6.69343	down
SYNE1	-1.20522	7.16583	-5.67811	1.73E-07	1.44E-06	6.68797	not
HAUS8	1.11957	6.77885	5.6762	1.74E-07	1.45E-06	6.67998	not
ZNHIT1	0.784806	10.5863	5.67483	1.75E-07	1.45E-06	6.67428	not
ERMP1	-1.11057	7.90493	-5.67452	1.75E-07	1.46E-06	6.673	not
EIF2AK3	0.916896	9.29449	5.67404	1.76E-07	1.46E-06	6.671	not
IRX3	2.68631	7.3586	5.67382	1.76E-07	1.46E-06	6.67007	up
ULK1	-0.931667	7.49632	-5.67031	1.78E-07	1.48E-06	6.65547	not
PCF11	0.655201	8.60806	5.67029	1.78E-07	1.48E-06	6.65541	not
LRRC20	-1.02152	7.26881	-5.66976	1.79E-07	1.48E-06	6.65317	not
SP3	0.58273	6.23523	5.66916	1.79E-07	1.48E-06	6.65069	not
PRPF38A	0.787235	8.72895	5.66898	1.79E-07	1.48E-06	6.64994	not
EDEM2	1.03831	6.88081	5.66686	1.81E-07	1.50E-06	6.64112	not
RAI14	1.51164	8.43251	5.66598	1.82E-07	1.50E-06	6.63748	not
PI4K2A	-0.607625	6.30041	-5.66573	1.82E-07	1.50E-06	6.63641	not
EMX1	-0.720102	4.87524	-5.66316	1.84E-07	1.52E-06	6.62571	not
UROS	-1.27917	7.90985	-5.66087	1.86E-07	1.53E-06	6.61621	not
HPN	-0.579585	5.10107	-5.65905	1.87E-07	1.54E-06	6.60865	not
GIT1	-0.673602	7.42522	-5.65696	1.89E-07	1.56E-06	6.59996	not
DPYSL3	1.97698	9.84239	5.6564	1.89E-07	1.56E-06	6.59763	not
TNFAIP3	1.66353	7.02574	5.65546	1.90E-07	1.57E-06	6.59373	not
PDPK1	-0.754224	8.30054	-5.65479	1.91E-07	1.57E-06	6.59095	not
CAPN3	-2.6163	7.05261	-5.6545	1.91E-07	1.57E-06	6.58974	down
HMMR	2.08813	6.5009	5.65394	1.91E-07	1.57E-06	6.58742	up
ARAF	1.1081	8.19034	5.65167	1.93E-07	1.59E-06	6.57795	not
PDS5B	-0.980739	8.23364	-5.65132	1.93E-07	1.59E-06	6.57651	not
BAIAP3	-1.19007	7.32239	-5.65028	1.94E-07	1.60E-06	6.5722	not
BIN1	-1.53705	8.78649	-5.65016	1.94E-07	1.60E-06	6.57171	not
TNFRSF1A	1.79687	9.26883	5.64883	1.96E-07	1.60E-06	6.56618	not
NALCN	-1.85844	6.52338	-5.64702	1.97E-07	1.62E-06	6.55864	not
SH3PXD2A	-0.99076	6.19776	-5.64662	1.97E-07	1.62E-06	6.557	not
UBE2L6	0.947816	9.76947	5.64476	1.99E-07	1.63E-06	6.54927	not
SEMA3B	-1.25265	7.54051	-5.64474	1.99E-07	1.63E-06	6.54919	not
RPL27	0.297092	13.6574	5.64443	1.99E-07	1.63E-06	6.54789	not
MAP3K12	-0.730905	7.68315	-5.64441	1.99E-07	1.63E-06	6.54783	not
PCYT2	-0.832318	6.90213	-5.64429	1.99E-07	1.63E-06	6.54733	not
[truncated: 14,344 more rows]
